# Supplementary material for: Intent-aware knowledge graph-based model for electrical power material recommendation
Source: PeerJ Comput Sci. 2025 Jul 31;11:e3023. doi: 10.7717/peerj-cs.3023 (PMC12453814; doi:10.7717/peerj-cs.3023)
Supplement: Supplemental Information 1 [file peerj-cs-11-3023-s001.zip]

Archive with 29 entries (25 files):
- src/
- src/__pycache__/
- src/__pycache__/data_loader.cpython-37.pyc
- src/__pycache__/data_loader.cpython-39.pyc
- src/__pycache__/model.cpython-37.pyc
- src/__pycache__/model.cpython-39.pyc
- src/__pycache__/model_ori.cpython-39.pyc
- src/__pycache__/train.cpython-37.pyc
- src/__pycache__/train.cpython-39.pyc
- src/csv/
- src/csv/test_auc.csv
- src/csv/test_auc_0.csv
- src/csv/test_auc_ori.csv
- src/csv/test_f1.csv
- src/csv/test_f1_0.csv
- src/csv/test_f1_ori.csv
- src/data_loader.py
- src/fig/
- src/fig/auc_comparison.png
- src/fig/auc_comparison_1.png
- src/fig/f1_comparison_1.png
- src/fig/test_auc.png
- src/fig/test_auc_.png
- src/main.py
- src/model.py
- src/model_ori.py
- src/preprocess.py
- src/requirements.txt
- src/train.py
