# Supplementary material for: Intent-aware knowledge graph-based model for electrical power material recommendation
Source: PeerJ Comput Sci. 2025 Jul 31;11:e3023. doi: 10.7717/peerj-cs.3023 (PMC12453814; doi:10.7717/peerj-cs.3023)
Supplement: Supplemental Information 1 [file peerj-cs-11-3023-s001.zip › src/csv/test_auc.csv]

Run 1	Run 2	Run 3	Run 4	Run 5	Run 6	Run 7	Run 8	Run 9	Run 10
0.7873216650830246	0.7946879573547508	0.7930066254711308	0.7612702706959867	0.7916670595293002	0.7822237613738797	0.7726234853761166	0.8034802413124672	0.8173510351133341	0.7748971223014848
0.8696193064607486	0.8749026603068295	0.8723791261991474	0.8677575355939643	0.8682564577465399	0.8693826619649041	0.872838729260368	0.8716163471774296	0.876443074254275	0.8693138912192366
0.8819075235329363	0.8868823020245494	0.8812470666578217	0.8821069910299397	0.8802835345110044	0.8835629902459199	0.8851830769944822	0.882369557347104	0.8840577176897138	0.8826038876990583
0.8864548945413749	0.8893397253081337	0.8860331420798376	0.8862626964536227	0.8857002338962854	0.887993758651459	0.8884507644194198	0.8872066545756973	0.8886607048977242	0.8869002790964455
0.8881426059170412	0.8895630896605986	0.886638511709994	0.8869072718299785	0.886646353092711	0.8893324821859656	0.8899279962870476	0.8884972989828601	0.8892271775936493	0.8880219236887863
0.8884341630930971	0.889386998047155	0.886958376950364	0.8870620622660753	0.8871235244973714	0.8887875284927004	0.8893707931501689	0.8882943469291715	0.8896781291236147	0.8882101076596852
0.8880294861170108	0.8897093877819255	0.8872538121781574	0.8875776476112652	0.8875696409894787	0.8890365585530935	0.8891243544353507	0.888937331185156	0.8899687790488244	0.8887411250538149
0.8889411336397358	0.8899190388290898	0.8878421553287341	0.8877242413102662	0.88762020650085	0.8892287297245185	0.8890942642027491	0.8895435202404547	0.8903664175872075	0.8887566917174575
0.8897824212704095	0.8907307482216111	0.8884680762676695	0.8884944994629465	0.889380963166496	0.8907231936245219	0.8896876608557012	0.8898419851450654	0.8905415565008418	0.8894307725955439
0.8912200165508772	0.8917490718188448	0.8897948852713107	0.88998481877843	0.8902095361594231	0.891390629648783	0.8907524603291515	0.8904790479983944	0.8910325406278259	0.8906969598890708
0.892450804034811	0.8924883072914928	0.890795496806226	0.8910444473656891	0.8913765415480306	0.8923956490990773	0.892305354112562	0.891270910732629	0.892114356593113	0.8916513126697563
0.8935277157274151	0.8934861322224916	0.8916373031254805	0.8919771656125537	0.892467136534789	0.8933185768735595	0.8938222206017237	0.8925020294363368	0.8930929648882142	0.8926831664650112
0.8942231486588341	0.894523344014543	0.8928727270936138	0.8931788673773112	0.8936627498410881	0.8949789016780418	0.8945687202102772	0.8935294431069724	0.8939224421924749	0.8937143724028044
0.8953268911171257	0.895999906891852	0.893740831572243	0.8944304589452398	0.8947745033991127	0.8958545141972223	0.8959347950964169	0.8942581682029591	0.8945882626233164	0.8952641519032427
0.8962851655171054	0.8964784306481081	0.894590803496658	0.8953076363977496	0.8956729641201596	0.8967039272737929	0.8967663873719698	0.8960054482431311	0.8956972803311494	0.8960435810185721
0.8975934779895611	0.8974663397032585	0.8955657416362901	0.8963070622971612	0.8965769096537196	0.8975651173764093	0.8972753115449181	0.8962659999336934	0.8965626660452143	0.8969509763886201
0.8987174248810825	0.8984631660813156	0.8963377797069263	0.8969731707372027	0.8970751021015704	0.8980839980408353	0.8983859754431514	0.8971130062039285	0.8975772399789826	0.8976258872466997
0.8995553256392578	0.8986759878295276	0.896989852065194	0.8979554761324737	0.8977913550291855	0.8987822491535362	0.899175807222778	0.8976258236780349	0.8985130496234374	0.8983833400248145
0.9003490606769496	0.8995153578604369	0.897690033048846	0.8988347308865676	0.8987118188953325	0.8995042485403124	0.8999847946194552	0.8987416047642928	0.8996004775276362	0.8992880089504288
0.9009102483626599	0.9001708701792717	0.8985618486322756	0.8994927909627976	0.8994250167507291	0.9002826168293707	0.9007896385427099	0.899722687622946	0.9001623474730743	0.8999318750900436
