# Supplementary material for: Intent-aware knowledge graph-based model for electrical power material recommendation
Source: PeerJ Comput Sci. 2025 Jul 31;11:e3023. doi: 10.7717/peerj-cs.3023 (PMC12453814; doi:10.7717/peerj-cs.3023)
Supplement: Supplemental Information 1 [file peerj-cs-11-3023-s001.zip › src/csv/test_auc_0.csv]

Run 1	Run 2	Run 3	Run 4	Run 5	Run 6	Run 7	Run 8	Run 9	Run 10
0.7347420837787838	0.7332062372854401	0.7584521986687672	0.7592175165648836	0.754687142366258	0.7455665157044977	0.7419096268228327	0.7476207141149083	0.7248831434199219	0.763961014498221
0.7739178532777482	0.7632316974909928	0.7817108996673874	0.7723934340497923	0.7830963140716254	0.7788686204285916	0.7802052577215844	0.7740523005245308	0.7681547927010725	0.784841791867902
0.7700069382720346	0.7748122585608547	0.7724153049256598	0.781393093007841	0.7760276112229703	0.7699274272269052	0.7755967473818316	0.7710362761009367	0.7796988834304508	0.7618724481576401
0.7927812886661395	0.7920414842799651	0.7921174128220692	0.7969173094289032	0.7931258095906624	0.7884034974499169	0.7918182857153097	0.7896611182497117	0.7849088844380735	0.797143123081445
0.8070925116428647	0.8104353092576486	0.8071217924682837	0.8115764506694347	0.8111408708687728	0.8043083388110182	0.806332558094369	0.80703316124683	0.8036551039766465	0.8105727884862233
0.8231864125214937	0.8229671589437458	0.8158917447272851	0.8270235604358118	0.8222017563171473	0.8189966809976706	0.8186513294437321	0.8150124275180044	0.8196866711456577	0.8209150421126388
0.825451815658911	0.8268830756608965	0.8195534085374421	0.8292722679469922	0.8261044505593119	0.8235364126315845	0.8235077880876872	0.8165943124175497	0.824927561790112	0.8264593049206708
0.8253166494970674	0.82615954132906	0.8247205028543577	0.8262171759668389	0.8281427528251127	0.8271470182722982	0.8269440689380341	0.8201746791083346	0.8292841073430377	0.8284171290548763
0.8235259992006915	0.8277839920467202	0.8273300198079012	0.8241984581061896	0.8289509723512312	0.8266592762873843	0.8260474474059585	0.8233099243714517	0.8288013295515722	0.8287254377392387
0.8215260672218244	0.8247982577388513	0.8289151637485739	0.8212921870763317	0.8266103549118237	0.8237058211100248	0.8247145939326247	0.8276836475208587	0.8274155764888518	0.8298052668326136
