# Supplementary material for: Intent-aware knowledge graph-based model for electrical power material recommendation
Source: PeerJ Comput Sci. 2025 Jul 31;11:e3023. doi: 10.7717/peerj-cs.3023 (PMC12453814; doi:10.7717/peerj-cs.3023)
Supplement: Supplemental Information 1 [file peerj-cs-11-3023-s001.zip › src/csv/test_auc_ori.csv]

Run 1	Run 2	Run 3	Run 4	Run 5	Run 6	Run 7	Run 8	Run 9	Run 10
0.7616082882009324	0.7647661827545523	0.769127457090932	0.7716843938506225	0.7603911094527883	0.7687062766697409	0.7691326861081504	0.7646158536316217	0.7695484724264869	0.7635561617976446
0.772946777010683	0.7756945834526042	0.7838069027148133	0.7790566288074251	0.7698671265374595	0.781321285017017	0.7726374742425606	0.7710243635233429	0.7839792739557658	0.7775620554350697
0.7679215825555437	0.7735988248453953	0.7806682789272609	0.7761775977779747	0.7678264404609945	0.778424673711125	0.7697505138052382	0.7663550857275142	0.780875523045877	0.7751466144225956
0.7709859651100979	0.7775861391262519	0.7824522657073711	0.7787470218386827	0.7707809040643913	0.7802955363343126	0.772053735092315	0.7696008434016213	0.7834027174685727	0.7790745811330148
0.7805825364772631	0.7877395053084115	0.7914887266564861	0.7876061304538189	0.7821194244751478	0.7891025713070258	0.7820741918528833	0.7802339701022524	0.7920958162438451	0.7884441460173506
0.794711628173963	0.8005351644066165	0.8044930987210666	0.799065767623527	0.7970017909110563	0.801764491507409	0.7973993068596846	0.7960033012346562	0.8050827304003441	0.8012161491090828
0.8091150802479881	0.8134909123217419	0.8167505337263776	0.8121208638501685	0.811330681912706	0.8147293855400404	0.8121643319474023	0.8114490604475002	0.8171125405901266	0.8141440783964269
0.8206069896436	0.8227804266786599	0.8270662918976504	0.82301455013718	0.8224329024698228	0.8254667377021621	0.8233406600688363	0.823481098781134	0.8270413705196175	0.8241269736095729
0.828670271540151	0.8297782709433804	0.8337386182511363	0.8302718877139142	0.8295207001340408	0.8327241401500979	0.8304506622988693	0.8313426308905594	0.8337302295243021	0.831180255857441
0.833562499767431	0.8356319058728413	0.8382632698421355	0.834501781530695	0.8342368627098204	0.8365759860973935	0.835315646922207	0.8360056869388103	0.837302360807534	0.8352848867350625
0.8361389939746804	0.8370292186723975	0.8405657284994682	0.8369658700137977	0.836590090633095	0.8388133535437806	0.8375395745406717	0.8385466474583065	0.8389150624999496	0.8375249750139687
0.8377590364553406	0.8386726093601247	0.8419471556208	0.8383917826742172	0.8380503924875209	0.8402074197872416	0.8382565526930866	0.8395095481899242	0.8400754195127054	0.83836052682894
0.8384159733023431	0.8395597550887748	0.8422422862618794	0.8388659931997349	0.8385647029917042	0.840351913503554	0.8391582289667856	0.8399510045884702	0.8406166721281354	0.8387265409011512
0.8387078463102835	0.8398846074723858	0.842412419806499	0.8389931272154557	0.838714755133139	0.8402589254486488	0.8391653100592921	0.8406382285431395	0.8402983061495627	0.8388667095065067
0.838664856545282	0.8396618859347897	0.8423708425004554	0.8386829201244103	0.8388072256911594	0.8400604645531541	0.8395860443429285	0.8402233201518507	0.8402183968767434	0.8384511162727435
0.8383087368039842	0.8391733764696154	0.8420540150718399	0.8384612761306988	0.8383259665290623	0.839459485685383	0.8391159146171911	0.8399681697236205	0.8398525836175326	0.838387119505571
0.8379420123240273	0.83853012739753	0.8416213565963144	0.8379377802093962	0.8377558086859229	0.8389515046625629	0.8387325419233079	0.8394174426280531	0.8394590005975646	0.837569144833267
0.837466614569452	0.8379153175781603	0.8411778294796498	0.8374179495012039	0.8371893176777612	0.8387105837155298	0.8389397713181861	0.8387868093695674	0.8389817702015849	0.8374093034859771
0.8370111938847546	0.8373499238756615	0.8406016234274676	0.8369631867798848	0.836815116035177	0.8379311297980688	0.8375725004938716	0.8384466832058575	0.8385852043664703	0.8370076617412398
0.8364928640634522	0.8365958069837566	0.8399222231915285	0.8363682450027266	0.836240743957239	0.8373382258868143	0.8376915777341161	0.8377062228003365	0.8382460066412101	0.8362550053567439
