# Supplementary material for: Intent-aware knowledge graph-based model for electrical power material recommendation
Source: PeerJ Comput Sci. 2025 Jul 31;11:e3023. doi: 10.7717/peerj-cs.3023 (PMC12453814; doi:10.7717/peerj-cs.3023)
Supplement: Supplemental Information 1 [file peerj-cs-11-3023-s001.zip › src/csv/test_f1.csv]

Run 1	Run 2	Run 3	Run 4	Run 5	Run 6	Run 7	Run 8	Run 9	Run 10
0.30781491210808687	0.3014641829204182	0.30513298023144214	0.3276062574742846	0.3111488881180998	0.30616325391725097	0.3094928991373848	0.3049862678617311	0.33445623615407044	0.31497951140255354
0.48426652547801763	0.48621296629995103	0.4876125420839655	0.48127858632864157	0.4778295222809075	0.470062704715277	0.46775194182486535	0.47464915294412113	0.5082742708342477	0.48437914529806647
0.543960446823208	0.5415878865252901	0.5544880321114717	0.5406039663075741	0.5332904633451299	0.5289086577238046	0.5403793665485032	0.5380866283623711	0.5439221268578606	0.5337184584010412
0.5572825908207324	0.5540143924966603	0.5645340695180052	0.5541506682439693	0.5499264849835958	0.5531476185606121	0.5560860619328276	0.5550719103496132	0.5585145910646945	0.555003901805164
0.5640228882858085	0.5638168397704885	0.568391292305335	0.5633513006560043	0.5587936696747987	0.5640427520519453	0.5672404001914091	0.5618730012266847	0.5644697570470766	0.5632960396188406
0.566118163672116	0.5667178714326896	0.5715692335806408	0.5641367006113965	0.5673829156845739	0.5669902186861915	0.5654208754441119	0.5711674830252915	0.5719110771100118	0.5701128013212644
0.5704705392125687	0.5681418086590991	0.5691576383075205	0.5688831329968762	0.5659781911264877	0.5654260613260549	0.5707866207710128	0.5739181990448872	0.5702374910084425	0.5689840506367708
0.5632703577411952	0.5655618886784414	0.5653435197840274	0.5678903805607535	0.5646705152304432	0.567063172306765	0.5651275914817107	0.5652353277353277	0.5702945409458662	0.5655686337837682
0.5700554307863248	0.5666312230699075	0.5674312781816404	0.566582415131018	0.5693214325895797	0.5671639033909417	0.5651539746379504	0.5677330401978191	0.5687266579803264	0.567750147420657
0.5745770388697218	0.5715840843940663	0.5706122101872293	0.5699309121005037	0.5700383625155948	0.5743932580056258	0.5697069784466725	0.569793889983127	0.5728805110085236	0.5715054825059581
0.5783109461779017	0.5753964548333899	0.5708558362941258	0.572438359814617	0.5719943981461916	0.5756596873294637	0.5737747379445092	0.5756753833999777	0.5738412892315343	0.5733805542397009
0.5801558284734276	0.5795958072572861	0.5725215674293879	0.5747184399434861	0.5763920919163096	0.5753957663580832	0.5734128418458052	0.5780267823369697	0.5754455208724087	0.5798620903365898
0.5856244215800601	0.5812416688597186	0.5729582592711971	0.5772807499484212	0.5825397917709426	0.5802145648605397	0.5788657595749478	0.5786432897020333	0.5813083643085791	0.5806141598514479
0.5832420550673094	0.58264483923364	0.5736603253081006	0.5827419173018615	0.5750484540626293	0.5823001505691587	0.5825928347428009	0.5788490899736237	0.580547370865795	0.5841569402730687
0.5865491493671634	0.5842109922545391	0.5693903720283623	0.5799889851097901	0.5779070711195025	0.5837930899454965	0.5842853598545803	0.5818925539866935	0.5819381572424417	0.5845683843115643
0.5916831879259294	0.5844727653551183	0.5744820826765933	0.5810178908108158	0.5818967718241765	0.5858668396410098	0.5865956623578036	0.5863908007570509	0.5796556484831797	0.589335510032466
0.5881243092080688	0.5875604603705977	0.5794956098646897	0.5797095199668729	0.5815203529996201	0.5868230860692868	0.593909220920836	0.5867559186076741	0.5805398050636412	0.5899436852300391
0.5926687644751458	0.5888999419729546	0.5864001474138599	0.5814162063156969	0.5802637965143493	0.5873116553965804	0.593433727391244	0.5878063385991504	0.5878318770734408	0.5914168784740884
0.5901169847720537	0.5924625207448252	0.5856698238602743	0.5768140522713661	0.5759081339800899	0.5874789674491688	0.5950321145203896	0.5858000908820756	0.5918146406200366	0.5905208991974726
0.5876718184415914	0.589690006150648	0.5883949004391326	0.57739580556401	0.5807640266269132	0.593622607355053	0.5963086317619983	0.5857491659346212	0.5847294487458536	0.5826666742025184
