# Supplementary material for: Intent-aware knowledge graph-based model for electrical power material recommendation
Source: PeerJ Comput Sci. 2025 Jul 31;11:e3023. doi: 10.7717/peerj-cs.3023 (PMC12453814; doi:10.7717/peerj-cs.3023)
Supplement: Supplemental Information 1 [file peerj-cs-11-3023-s001.zip › src/csv/test_f1_0.csv]

Run 1	Run 2	Run 3	Run 4	Run 5	Run 6	Run 7	Run 8	Run 9	Run 10
0.6838495676695722	0.6846821819490404	0.7017968948730924	0.710358851685682	0.6975844753174408	0.696608871810948	0.6922728809399336	0.696067232441336	0.675835850868669	0.7101297324385886
0.7181643485188204	0.7108943401109544	0.7222948740797144	0.7194426407232387	0.727318483465177	0.721800866305844	0.7241804084795567	0.7202706012422672	0.7079449546358407	0.7231520682253016
0.6977774867888074	0.7054882033294094	0.7014281243719446	0.7077291557535764	0.7141492087116312	0.7042513985627139	0.7064250869235171	0.7066763733545409	0.7214082486398143	0.6782389580638302
0.7116528225732506	0.7114787988065616	0.7072508022893353	0.712966116886516	0.7047690021240139	0.6927743199994829	0.7130539982814728	0.70350698935295	0.6969146048374417	0.716925651840663
0.7194938871829898	0.7265408268537633	0.7265239084355865	0.7244661642197718	0.728113106055858	0.7183287904020821	0.7292937720569379	0.7216708212537778	0.7192389988949749	0.7261032540929844
0.733721186747694	0.7382421128974384	0.7375668891235199	0.7446016651624159	0.739062490786223	0.7283342960964914	0.7347742239032236	0.7338417023184177	0.7359172552785658	0.7342856562562055
0.7431910709361474	0.7438923284331278	0.7442866572281248	0.7449562428658884	0.7441675679912265	0.7370725488629406	0.7435115618305834	0.7346390774312306	0.746583684168302	0.7410442924123191
0.7438546693159689	0.7435239058414564	0.7521046075333612	0.744053978812518	0.7462254959678127	0.7458584799715676	0.744967216033517	0.7374237135789599	0.7476890352353035	0.7489705887669725
0.7423280541714976	0.7405724706937238	0.7520012389800048	0.7468918552717964	0.7433874832082736	0.7430547248123028	0.7412456014638131	0.7413285792805384	0.7541973754038529	0.7497576911266698
0.7413187932115303	0.7392622383790355	0.7538577712457459	0.7480803738450639	0.7445442890001323	0.743016975161517	0.744441576146459	0.7406745333131146	0.7516728561390099	0.7487709444799427
