# Supplementary material for: Intent-aware knowledge graph-based model for electrical power material recommendation
Source: PeerJ Comput Sci. 2025 Jul 31;11:e3023. doi: 10.7717/peerj-cs.3023 (PMC12453814; doi:10.7717/peerj-cs.3023)
Supplement: Supplemental Information 1 [file peerj-cs-11-3023-s001.zip › src/csv/test_f1_ori.csv]

Run 1	Run 2	Run 3	Run 4	Run 5	Run 6	Run 7	Run 8	Run 9	Run 10
0.7027952222808578	0.6958512956095736	0.7085897016712012	0.7116073994253289	0.6991599532613505	0.70417266654358	0.7092894031504461	0.7020557300975501	0.7054353179322874	0.7001967788955533
0.711580880336245	0.711524113759516	0.7250832243872256	0.7133834481321044	0.7115457858261498	0.7152565451519772	0.7098325872069511	0.7126647222541473	0.7168991925288822	0.7157433691399957
0.710949734886627	0.7112041934121187	0.7169741027294223	0.713480370505975	0.7085495274366747	0.7162131564638159	0.709308669603012	0.7080723924749984	0.7212573564595953	0.7168835904982329
0.7124405019834863	0.7149117636909463	0.7187044520289991	0.7126815693490997	0.7095828045648936	0.7205428081821804	0.7121101940395003	0.7099053741080917	0.7191611449511113	0.7178433027387202
0.7166521296320718	0.7191599122478477	0.7235615056784559	0.7202708339448748	0.7157924817762126	0.7277674512492622	0.7168560325795624	0.7173812737894878	0.725470294531128	0.7235890347799444
0.7247669359092095	0.7300542861098294	0.7351526776254774	0.7272424862413768	0.7259748535477074	0.7305742917342043	0.7262020112174312	0.7291742417360101	0.7341944135317761	0.7320951113933363
0.7347297088769454	0.7384482350351323	0.7439585964971912	0.7342175116803643	0.7369405091896866	0.740997826019484	0.7350523600110976	0.735964541114669	0.7406353237242129	0.7406144922782456
0.743073734352105	0.7432791623149366	0.7463671740550699	0.7400715964351432	0.7441635938920873	0.7474573112045285	0.7406153765596012	0.741597684968253	0.7472428014937702	0.7465362306864968
0.7427520750577268	0.7475134586233325	0.7464945276699063	0.7466582451843917	0.7489419350471158	0.7495909887004281	0.7436299243680192	0.7460625764749041	0.7473003118662758	0.7489970067476623
0.7466140953916731	0.7490555232913789	0.7506874579841238	0.7472406217355739	0.7508943389446695	0.7504097996026958	0.7463749317964901	0.746327529628257	0.7499784929930295	0.7506856016846604
0.7466135996117252	0.7524224534039133	0.7504063617290618	0.7484052684791986	0.752315504398883	0.7494252120310432	0.7467488712798256	0.7492646878459662	0.7528746137162063	0.7492302581308332
0.7477002181787797	0.7536914162285218	0.7514221143808644	0.749591693123579	0.7519605237217383	0.7519086798782747	0.7492743573107663	0.7517217538811778	0.7555555798976453	0.7509431435558738
0.7507812408137509	0.7533591303103332	0.74994614857424	0.7500223779723617	0.75193176704041	0.7528398484472718	0.7510769174583094	0.7515549725652898	0.755385381184366	0.752685632389725
0.7507575342973635	0.7535295438708784	0.7511141084499	0.7497369615874966	0.7547712294511396	0.754312403989825	0.75156910397235	0.7501419317892827	0.7557656803883115	0.7542185496968353
0.7508314946676922	0.7534293343089592	0.7529639098662365	0.7488704098568425	0.7555839900948423	0.7534016474381617	0.754599946912373	0.7504749779325659	0.7560492193318495	0.7521661947556744
0.7510628616267232	0.7538737876091435	0.7530455808089809	0.7487785561357824	0.7536813291123197	0.7531035976818531	0.7552782854378577	0.7512786924556906	0.7552546281167916	0.751738251832277
0.7512436960301414	0.7531397642370266	0.7532831313579429	0.747958738658806	0.7513367116667459	0.7517783182328319	0.7546582377947292	0.7512913478712431	0.7558067322211358	0.7520967639965036
0.7492103829016334	0.7524859216394939	0.7531192084441146	0.7492114643470937	0.7511617161489594	0.7547771151646685	0.752905431828187	0.751474955660528	0.7556738316713504	0.7526884253725001
0.7491453674497677	0.7514904568934191	0.7528022144594665	0.747940342744152	0.7500795164126768	0.7544966450916655	0.7526575565870418	0.7509744904098282	0.7555278676874124	0.752703500534578
0.7491041816539343	0.7511188203444933	0.7520728448046967	0.7498396579961961	0.7496984530483759	0.7543635788297524	0.7530145184416533	0.7506173556768003	0.7544331760405312	0.7523131129533356
