# Supplementary material for: Intent-aware knowledge graph-based model for electrical power material recommendation
Source: PeerJ Comput Sci. 2025 Jul 31;11:e3023. doi: 10.7717/peerj-cs.3023 (PMC12453814; doi:10.7717/peerj-cs.3023)
Supplement: Supplemental Information 1 [file peerj-cs-11-3023-s001.zip › src/main.py]

import argparse
import torch
import numpy as np
from data_loader import load_data
from train import train

parser = argparse.ArgumentParser()
parser.add_argument('-d', '--dataset', type=str, default='electric_last', help='which dataset to use (electric_last,music, book, movie, restaurant)')
parser.add_argument('--n_epoch', type=int, default=20, help='the number of epochs')
parser.add_argument('--batch_size', type=int, default=1024, help='batch size')
parser.add_argument('--n_layer', type=int, default=2, help='depth of layer')
parser.add_argument('--lr', type=float, default=0.002, help='learning rate')
parser.add_argument('--l2_weight', type=float, default=1e-5, help='weight of the l2 regularization term')

parser.add_argument('--dim', type=int, default=64, help='dimension of entity and relation embeddings')
parser.add_argument('--user_triple_set_size', type=int, default=64, help='the number of triples in triple set of user')  #128
parser.add_argument('--item_triple_set_size', type=int, default=32, help='the number of triples in triple set of item')
parser.add_argument('--agg', type=str, default='concat', help='the type of aggregator (sum, pool, concat)')

parser.add_argument('--use_cuda', type=bool, default=True, help='whether using gpu or cpu')
parser.add_argument('--show_topk', type=bool, default=False, help='whether showing topk or not')
parser.add_argument('--random_flag', type=bool, default=True, help='whether using random seed or not')

args = parser.parse_args()


def set_random_seed(np_seed, torch_seed):
    np.random.seed(np_seed)                  
    torch.manual_seed(torch_seed)       
    torch.cuda.manual_seed(torch_seed)      
    torch.cuda.manual_seed_all(torch_seed)  

if not args.random_flag:
    # set_random_seed(1000, 1500)  #9234
    set_random_seed(2048, 2048)#9299

data_info = load_data(args)


train(args, data_info)
    
