# Supplementary material for: Intent-aware knowledge graph-based model for electrical power material recommendation
Source: PeerJ Comput Sci. 2025 Jul 31;11:e3023. doi: 10.7717/peerj-cs.3023 (PMC12453814; doi:10.7717/peerj-cs.3023)
Supplement: Supplemental Information 1 [file peerj-cs-11-3023-s001.zip › src/model.py]

import torch
import math
import torch.nn as nn
import torch.nn.functional as F


class CausalConv1d(nn.Module):
    def __init__(self, in_channels, out_channels, kernel_size, dilation):
        super(CausalConv1d, self).__init__()
        padding = (kernel_size - 1) * dilation  
        self.conv = nn.Conv1d(in_channels, out_channels, kernel_size, padding=padding, dilation=dilation)

    def forward(self, x):
        return self.conv(x)[:, :, :-self.conv.padding[0]]


class SelfAttention(nn.Module):
    def __init__(self, dim):
        super(SelfAttention, self).__init__()
        self.dim = dim
        self.query = nn.Linear(dim, dim)
        self.key = nn.Linear(dim, dim)
        self.value = nn.Linear(dim, dim)
        self.softmax = nn.Softmax(dim=-1)

    def forward(self, x):
        q = self.query(x)
        k = self.key(x)
        v = self.value(x)
        scores = torch.matmul(q, k.transpose(-2, -1)) / math.sqrt(self.dim)
        attention_weights = self.softmax(scores)
        output = torch.matmul(attention_weights, v)
        return output


class CKAN(nn.Module):
    def __init__(self, args, n_entity, n_relation):
        super(CKAN, self).__init__()
        self._parse_args(args, n_entity, n_relation)
        self.entity_emb = nn.Embedding(self.n_entity, self.dim)
        self.relation_emb = nn.Embedding(self.n_relation, self.dim)
        self.attention = nn.Sequential(
                nn.Linear(self.dim*2, self.dim, bias=False),
                nn.ReLU(),
                nn.Linear(self.dim, self.dim, bias=False),
                nn.ReLU(),
                nn.Linear(self.dim, 1, bias=False),
                nn.Sigmoid(),
                )
        self.lstm = nn.LSTM(self.dim, self.dim, batch_first=True)
        self.bilstm = nn.LSTM(self.dim, self.dim, batch_first=True, bidirectional=True)#双向bilstm
        self.causal_conv = CausalConv1d(in_channels=self.dim, out_channels=self.dim, kernel_size=3, dilation=2)
        self.self_attention = SelfAttention(dim=self.dim)
        self.fc = nn.Linear(self.dim, 1)
        self.fc1 = nn.Linear(self.dim, self.dim)
        self.linear = nn.Linear(2 * self.dim, self.dim)# 转换bilstm维度的线性层
        self._init_weight()

ing_dim, hidden_size=args.hidden_dim, batch_first=True)

    def sim(self, z1: torch.Tensor, z2: torch.Tensor):
        z1 = F.normalize(z1)
        z2 = F.normalize(z2)
        return torch.mm(z1, z2.t())

    def calculate_loss(self, A_embedding, B_embedding):
        tau = 0.6  # default = 0.8
        f = lambda x: torch.exp(x / tau)
        A_embedding = self.fc1(A_embedding)
        B_embedding = self.fc1(B_embedding)
        refl_sim = f(self.sim(A_embedding, A_embedding))  
        between_sim = f(self.sim(A_embedding, B_embedding)) 
        loss_1 = -torch.log(
            between_sim.diag()
            / (refl_sim.sum(1) + between_sim.sum(1) - refl_sim.diag())
        )
        ret = loss_1.mean()
        return ret

    def forward(self, items: torch.LongTensor, user_histories: torch.LongTensor, item_histories: torch.LongTensor,user_triple_set: list, item_triple_set: list):
       
        user_embeddings = []
        #1.
        user_emb_0 = self.entity_emb(user_triple_set[0][0])
        user_embeddings.append(user_emb_0.mean(dim=1))
      
        for i in range(self.n_layer):
            h_emb = self.entity_emb(user_triple_set[0][i])
            r_emb = self.relation_emb(user_triple_set[1][i])
            t_emb = self.entity_emb(user_triple_set[2][i])
            user_emb_i = self._knowledge_attention(h_emb, r_emb, t_emb)
            user_embeddings.append(user_emb_i)

        
        user_histories_ori = self.entity_emb(user_histories)
        # lstm_out_user, _ = self.lstm(user_histories_ori)#lstm
        # user_lstm_repr = lstm_out_user[:, -1, :]  
        bilstm_out_user, _ = self.bilstm(user_histories_ori)  # bilstm
        user_bilstm_repr = bilstm_out_user[:, -1, :]
        user_lstm_repr = self.linear(user_bilstm_repr)#
        # print("user_lstm_repr",user_lstm_repr.shape)

        lstm_attention_out_u = self.self_attention(user_lstm_repr)
        lstm_attention_out_u = lstm_attention_out_u.unsqueeze(2)
        causal_conv_out_u = self.causal_conv(lstm_attention_out_u)
        causal_attention_out_u = self.self_attention(causal_conv_out_u.squeeze(2))
        # item_embeddings.append(causal_attention_out)
        # print("causal_attention_out_u", causal_attention_out_u.shape)  ##(batch_size, self.dim)
        user_embeddings.append(causal_attention_out_u)

        user_emb_lstm = user_embeddings[-1]
        user_emb_kg = user_embeddings[-2]


        item_embeddings = []
        
        item_emb_origin = self.entity_emb(items)
        item_embeddings.append(item_emb_origin)
        # if self.n_layer > 0 and (self.agg == 'sum' or self.agg == 'pool'):
        #     item_emb_0 = self.entity_emb(item_triple_set[0][0])
        #     item_embeddings.append(item_emb_0.mean(dim=1))
       
        for i in range(self.n_layer):
            h_emb = self.entity_emb(item_triple_set[0][i])
            r_emb = self.relation_emb(item_triple_set[1][i])
            t_emb = self.entity_emb(item_triple_set[2][i])
            item_emb_i = self._knowledge_attention(h_emb, r_emb, t_emb)
            item_embeddings.append(item_emb_i)
        
        item_embeddings_histories = self.entity_emb(item_histories)
        # lstm_out_item, _ = self.lstm(item_embeddings_histories)#lstm
        # item_lstm_repr = lstm_out_item[:, -1, :]
        bilstm_out_item, _ = self.bilstm(item_embeddings_histories)  # bilstm
        item_bilstm_repr = bilstm_out_item[:, -1, :]
        item_lstm_repr = self.linear(item_bilstm_repr)  
        # print("user_lstm_repr", user_lstm_repr.shape)
        # print("item_lstm_repr", item_lstm_repr.shape) #(batch_size, self.dim)
        lstm_attention_out = self.self_attention(item_lstm_repr)
        lstm_attention_out = lstm_attention_out.unsqueeze(2)
        causal_conv_out = self.causal_conv(lstm_attention_out)
        causal_attention_out = self.self_attention(causal_conv_out.squeeze(2))
        item_embeddings.append(causal_attention_out)
        # scores = self.predict(user_embeddings, item_embeddings)
        item_emb_lstm = item_embeddings[-1]
        item_emb_kg = item_embeddings[-2]
        item_cov_loss = self.calculate_loss(item_emb_lstm, item_emb_kg)
        user_cov_loss = self.calculate_loss(user_emb_lstm, user_emb_kg)
        # return loss
        scores = self.predict(user_embeddings, item_embeddings)
        # return scores
        return scores, user_cov_loss, item_cov_loss


    
    def predict(self, user_embeddings, item_embeddings):
        e_u = user_embeddings[0]
        e_v = item_embeddings[0]

        if self.agg == 'concat':
            if len(user_embeddings) != len(item_embeddings):
                raise Exception("Concat aggregator needs same length for user and item embedding")
            for i in range(1, len(user_embeddings)):
                e_u = torch.cat((user_embeddings[i], e_u), dim=-1)
            for i in range(1, len(item_embeddings)):
                e_v = torch.cat((item_embeddings[i], e_v), dim=-1)
        elif self.agg == 'sum':
            for i in range(1, len(user_embeddings)):
                e_u += user_embeddings[i]
            for i in range(1, len(item_embeddings)):
                e_v += item_embeddings[i]
        elif self.agg == 'pool':
            for i in range(1, len(user_embeddings)):
                e_u = torch.max(e_u, user_embeddings[i])
            for i in range(1, len(item_embeddings)):
                e_v = torch.max(e_v, item_embeddings[i])
        else:
            raise Exception("Unknown aggregator: " + self.agg)

        scores = (e_v * e_u).sum(dim=1)
        scores = torch.sigmoid(scores)
        return scores
    
    
    def _parse_args(self, args, n_entity, n_relation):
        self.n_entity = n_entity
        self.n_relation = n_relation
        self.dim = args.dim
        self.n_layer = args.n_layer
        self.agg = args.agg
        
        
    def _init_weight(self):
        # init embedding
        nn.init.xavier_uniform_(self.entity_emb.weight)
        nn.init.xavier_uniform_(self.relation_emb.weight)
        # init attention
        for layer in self.attention:
            if isinstance(layer,nn.Linear):
                nn.init.xavier_uniform_(layer.weight)
    
    
    def _knowledge_attention(self, h_emb, r_emb, t_emb):
        # [batch_size, triple_set_size]
        att_weights = self.attention(torch.cat((h_emb,r_emb),dim=-1)).squeeze(-1)
        # [batch_size, triple_set_size]
        att_weights_norm = F.softmax(att_weights,dim=-1)
        # [batch_size, triple_set_size, dim]
        emb_i = torch.mul(att_weights_norm.unsqueeze(-1), t_emb)
        # [batch_size, dim]
        emb_i = emb_i.sum(dim=1)
        return emb_i
