# Supplementary material for: Intent-aware knowledge graph-based model for electrical power material recommendation
Source: PeerJ Comput Sci. 2025 Jul 31;11:e3023. doi: 10.7717/peerj-cs.3023 (PMC12453814; doi:10.7717/peerj-cs.3023)
Supplement: Supplemental Information 1 [file peerj-cs-11-3023-s001.zip › src/train.py]

import numpy as np
import torch
import torch.nn as nn
from sklearn.metrics import roc_auc_score, f1_score
from model import CKAN
# from model_ori import CKAN
import logging
import pandas as pd

logging.basicConfig(format="[%(asctime)s] %(levelname)s: %(message)s", level=logging.INFO)


def train(args, data_info, num=10):
  
    logging.info("================== training CKAN ====================")
    train_data = data_info[0]
    eval_data = data_info[1]
    test_data = data_info[2]
    user_triple_set = data_info[5]
    item_triple_set = data_info[6]
    item_user_data=data_info[7]


    user_history = get_user_history(train_data)
    item_history = get_item_history(train_data)


    auc_results = {}
    f1_results = {}

    for i in range(num):
        model, optimizer, loss_func = _init_model(args, data_info)
        run_auc = []
        run_f1 = []
        for step in range(args.n_epoch):
            np.random.shuffle(train_data)
            start = 0
            while start < train_data.shape[0]:
                end = min(start + args.batch_size, train_data.shape[0])
                # labels = _get_feed_label(args, train_data[start:start + args.batch_size, 2])
                labels = _get_feed_label(args, train_data[start:end, 2])
                # scores, user_cov_loss,item_cov_loss = model(
                #     *_get_feed_data(args, train_data, user_history, item_history, user_triple_set, item_triple_set,
                #                     start, start + args.batch_size))
                scores, user_cov_loss, item_cov_loss = model(
                    *_get_feed_data(args, train_data, user_history, item_history, user_triple_set, item_triple_set,
                                    start, end))
                # scores, user_cov_loss,item_cov_loss = model(
                #     *_get_feed_data(args, train_data, user_triple_set, item_triple_set, start, start + args.batch_size))
                loss = loss_func(scores, labels)
                total_loss = loss + 0.001 * user_cov_loss+0.001*item_cov_loss
                optimizer.zero_grad()
                # loss.backward()
                total_loss.backward()
                optimizer.step()
                start += args.batch_size
                logging.info(f'Step {step + 1}/{args.n_epoch}, Loss: {loss.item()}')
            eval_auc, eval_f1 = ctr_eval(args, model, eval_data, user_history, item_history,user_triple_set, item_triple_set)
            test_auc, test_f1 = ctr_eval(args, model, test_data, user_history, item_history,user_triple_set, item_triple_set)

            ctr_info = 'epoch %.2d    eval auc: %.4f f1: %.4f    test auc: %.4f f1: %.4f'
            logging.info(ctr_info, step, eval_auc, eval_f1, test_auc, test_f1)
            # topk_eval(args, model,train_data, test_data,user_history,item_history,user_triple_set, item_triple_set)
            if args.show_topk:
                topk_eval(args, model, train_data, test_data, user_triple_set, item_triple_set)

           
            run_auc.append(test_auc)
            run_f1.append(test_f1)

       
        auc_results[f'Run {i + 1}'] = run_auc
        f1_results[f'Run {i + 1}'] = run_f1

    auc_df = pd.DataFrame(auc_results)
    f1_df = pd.DataFrame(f1_results)

    auc_df.to_csv('csv/test_auc.csv', index=False)
    f1_df.to_csv('csv/test_f1.csv', index=False)

def get_user_history(data):
    user_history = {}
    for user_id, item_id, label in data:
        if user_id not in user_history:
            user_history[user_id] = []
        user_history[user_id].append(item_id)
    return user_history
def get_item_history(data):
    item_history = {}
    for user_id, item_id, label in data:
        if item_id not in item_history:
            item_history[item_id] = []
        item_history[item_id].append(user_id)
    return item_history
def ctr_eval(args, model, data, user_history, item_history,user_triple_set, item_triple_set):
    auc_list = []
    f1_list = []
    model.eval()
    start = 0
    while start < data.shape[0]:
        end = min(start + args.batch_size, data.shape[0])
        # labels = data[start:start + args.batch_size, 2]
        labels = data[start:end, 2]
        # scores, item_cov_loss,user_cov_loss = model(
        #     *_get_feed_data(args, data, user_triple_set, item_triple_set, start, start + args.batch_size))
        scores, user_cov_loss, item_cov_loss = model(
            *_get_feed_data(args, data, user_history, item_history, user_triple_set, item_triple_set,
                            start, end))
        scores = scores.detach().cpu().numpy()
        auc = roc_auc_score(y_true=labels, y_score=scores)
        predictions = [1 if i >= 0.5 else 0 for i in scores]
        f1 = f1_score(y_true=labels, y_pred=predictions)
        auc_list.append(auc)
        f1_list.append(f1)
        start += args.batch_size
    model.train()
    auc = float(np.mean(auc_list))
    f1 = float(np.mean(f1_list))
    return auc, f1

def topk_eval(args, model, train_data, test_data, user_history, item_history, user_triple_set, item_triple_set):
    k_list = [5, 10, 20, 50, 100]
    recall_list = {k: [] for k in k_list}
    user_recommendations = {}

    item_set = set(train_data[:, 1].tolist() + test_data[:, 1].tolist())
    train_record = _get_user_record(args, train_data, True)
    test_record = _get_user_record(args, test_data, False)
    user_list = list(set(train_record.keys()) & set(test_record.keys()))
    user_num = 100
    if len(user_list) > user_num:
        np.random.seed()
        user_list = np.random.choice(user_list, size=user_num, replace=False)

    model.eval()
    for user in user_list:
        test_item_list = list(item_set - set(train_record[user]))
        item_score_map = dict()
        start = 0
        while start < len(test_item_list):
            end = min(start + args.batch_size, len(test_item_list))
            items = test_item_list[start:end]
            input_data = _get_topk_feed_data(user, items)

            
            end = min(len(input_data), end - start + len(test_item_list[start:end]))
            # print(f"Evaluating user {user}, start: {start}, end: {end}, items: {items}")

            
            scores, _, _ = model(*_get_feed_data(args, input_data, user_history, item_history, user_triple_set, item_triple_set, 0, len(input_data)))
            for item, score in zip(items, scores):
                item_score_map[item] = score
            start += args.batch_size

       
        if start < len(test_item_list):
            res_items = test_item_list[start:] + [test_item_list[-1]] * (args.batch_size - len(test_item_list[start:]))
            input_data = _get_topk_feed_data(user, res_items)

            end = min(len(input_data), len(res_items))
            scores, _, _ = model(*_get_feed_data(args, input_data, user_history, item_history, user_triple_set, item_triple_set, 0, len(input_data)))
            for item, score in zip(res_items[:len(test_item_list[start:])], scores[:len(test_item_list[start:])]):
                item_score_map[item] = score

        item_score_pair_sorted = sorted(item_score_map.items(), key=lambda x: x[1], reverse=True)
        item_sorted = [i[0] for i in item_score_pair_sorted]
        user_recommendations[user] = item_sorted
        for k in k_list:
            hit_num = len(set(item_sorted[:k]) & set(test_record[user]))
            recall_list[k].append(hit_num / len(set(test_record[user])))

    model.train()
    recall = [np.mean(recall_list[k]) for k in k_list]
    _show_recall_info(zip(k_list, recall))
    # for user, recommendations in user_recommendations.items():
    #     print(f"User {user} recommended items: {recommendations}")


# def topk_eval(args, model, train_data, test_data, user_triple_set, item_triple_set):
#     # logging.info('calculating recall ...')
#     k_list = [5, 10, 20, 50, 100]
#     recall_list = {k: [] for k in k_list}
#
#     item_set = set(train_data[:, 1].tolist() + test_data[:, 1].tolist())
#     train_record = _get_user_record(args, train_data, True)
#     test_record = _get_user_record(args, test_data, False)
#     user_list = list(set(train_record.keys()) & set(test_record.keys()))
#     user_num = 100
#     if len(user_list) > user_num:
#         np.random.seed()
#         user_list = np.random.choice(user_list, size=user_num, replace=False)
#
#     model.eval()
#     for user in user_list:
#         test_item_list = list(item_set - set(train_record[user]))
#         item_score_map = dict()
#         start = 0
#         end = min(start + args.batch_size, train_data.shape[0])
#         while start + args.batch_size <= len(test_item_list):
#             # items = test_item_list[start:start + args.batch_size]
#             items = test_item_list[start:end]
#             input_data = _get_topk_feed_data(user, items)
#             scores = model(*_get_feed_data(args, input_data, user_triple_set, item_triple_set, 0, args.batch_size))
#             for item, score in zip(items, scores):
#                 item_score_map[item] = score
#             start += args.batch_size
#         # padding the last incomplete mini-batch if exists
#         if start < len(test_item_list):
#             res_items = test_item_list[start:] + [test_item_list[-1]] * (args.batch_size - len(test_item_list) + start)
#             input_data = _get_topk_feed_data(user, res_items)
#             scores = model(*_get_feed_data(args, input_data, user_triple_set, item_triple_set, 0, args.batch_size))
#             for item, score in zip(res_items, scores):
#                 item_score_map[item] = score
#         item_score_pair_sorted = sorted(item_score_map.items(), key=lambda x: x[1], reverse=True)
#         item_sorted = [i[0] for i in item_score_pair_sorted]
#         for k in k_list:
#             hit_num = len(set(item_sorted[:k]) & set(test_record[user]))
#             recall_list[k].append(hit_num / len(set(test_record[user])))
#     model.train()
#     recall = [np.mean(recall_list[k]) for k in k_list]
#     _show_recall_info(zip(k_list, recall))


def _init_model(args, data_info):
    n_entity = data_info[3]
    n_relation = data_info[4]
    model = CKAN(args, n_entity, n_relation)
    if args.use_cuda:
        model.cuda()
    optimizer = torch.optim.Adam(
        filter(lambda p: p.requires_grad, model.parameters()),
        lr=args.lr,
        weight_decay=args.l2_weight,
    )
    loss_func = nn.BCELoss()
    return model, optimizer, loss_func


# def _get_feed_data(args, data, user_triple_set, item_triple_set, start, end):
#     # origin item
#     items = torch.LongTensor(data[start:end, 1])
#     if args.use_cuda:
#         items = items.cuda()
#     # kg propagation embeddings
#     users_triple = _get_triple_tensor(args, data[start:end, 0], user_triple_set)
#     items_triple = _get_triple_tensor(args, data[start:end, 1], item_triple_set)
#     return items, users_triple, items_triple
def _get_feed_data(args, data, user_history, item_history, user_triple_set, item_triple_set, start, end):
    if start >= len(data): 
        raise ValueError(f"Start index {start} is out of bounds for data with length {len(data)}")
    items = torch.LongTensor(data[start:end, 1])
    if args.use_cuda:
        items = items.cuda()

    user_histories = []
    item_histories = []

    for i in range(start, end):
        user_id = data[i, 0]
        item_id = data[i, 1]
        # user_sequence = user_history[user_id]
        # item_sequence = item_history[item_id]
        user_sequence = user_history.get(user_id, [])
        item_sequence = item_history.get(item_id, [])
        if len(user_sequence) == 0: 
            user_sequence = [0]  
        if len(item_sequence) == 0: 
            item_sequence = [0]  
        user_histories.append(torch.tensor(user_sequence, dtype=torch.long))
        item_histories.append(torch.tensor(item_sequence, dtype=torch.long))
      
    if len(user_histories) == 0 or len(item_histories) == 0:
        raise ValueError("user_histories or item_histories is empty, check the input data and indices.")

    user_histories = torch.nn.utils.rnn.pad_sequence(user_histories, batch_first=True)
    item_histories = torch.nn.utils.rnn.pad_sequence(item_histories, batch_first=True)

    if args.use_cuda:
        user_histories = user_histories.cuda()
        item_histories = item_histories.cuda()

    users_triple = _get_triple_tensor(args, data[start:end, 0], user_triple_set)
    items_triple = _get_triple_tensor(args, data[start:end, 1], item_triple_set)

    return items, user_histories, item_histories, users_triple, items_triple

def _get_triple_tensor(args, objs, triple_set):
    # [h,r,t]  h: [layers, batch_size, triple_set_size]
    h, r, t = [], [], []
    for i in range(args.n_layer):
        h.append(torch.LongTensor([triple_set[obj][i][0] for obj in objs]))
        r.append(torch.LongTensor([triple_set[obj][i][1] for obj in objs]))
        t.append(torch.LongTensor([triple_set[obj][i][2] for obj in objs]))
        if args.use_cuda:
            h = list(map(lambda x: x.cuda(), h))
            r = list(map(lambda x: x.cuda(), r))
            t = list(map(lambda x: x.cuda(), t))
    return [h, r, t]
def _get_feed_label(args, labels):
    labels = torch.FloatTensor(labels)
    if args.use_cuda:
        labels = labels.cuda()
    return labels
def _get_user_record(args, data, is_train):
    user_history_dict = dict()
    for rating in data:
        user = rating[0]
        item = rating[1]
        label = rating[2]
        if is_train or label == 1:
            if user not in user_history_dict:
                user_history_dict[user] = set()
            user_history_dict[user].add(item)
    return user_history_dict


def _get_topk_feed_data(user, items):
    res = list()
    for item in items:
        res.append([user, item])
    return np.array(res)


def _show_recall_info(recall_zip):
    res = ""
    for i, j in recall_zip:
        res += "K@%d:%.4f  " % (i, j)
    logging.info(res)
