# Supplementary material for: Intent-aware knowledge graph-based model for electrical power material recommendation
Source: PeerJ Comput Sci. 2025 Jul 31;11:e3023. doi: 10.7717/peerj-cs.3023 (PMC12453814; doi:10.7717/peerj-cs.3023)
Supplement: Supplemental Information 2 [file peerj-cs-11-3023-s002.zip]

Archive with 13 entries (11 files):
- data/
- data/electric/
- data/electric/example.py
- data/electric/item_index2entity_id.txt
- data/electric/item_index2entity_id_final.txt
- data/electric/kg_final.npy
- data/electric/kg_final.txt
- data/electric/ratings_final.npy
- data/electric/ratings_final.txt
- data/electric/result
- data/electric/test.py
- data/electric/test.txt
- data/electric/train.txt
