# Supplementary material for: Intent-aware knowledge graph-based model for electrical power material recommendation
Source: PeerJ Comput Sci. 2025 Jul 31;11:e3023. doi: 10.7717/peerj-cs.3023 (PMC12453814; doi:10.7717/peerj-cs.3023)
Supplement: Supplemental Information 2 [file peerj-cs-11-3023-s002.zip › data/electric/example.py]

import pandas as pd

file_path = 'ratings_final.txt' 
df = pd.read_csv(file_path, sep='\t', header=None, encoding='UTF-8')  


print(df.head())

print(df.dtypes)
