# Supplementary material for: Intent-aware knowledge graph-based model for electrical power material recommendation
Source: PeerJ Comput Sci. 2025 Jul 31;11:e3023. doi: 10.7717/peerj-cs.3023 (PMC12453814; doi:10.7717/peerj-cs.3023)
Supplement: Supplemental Information 2 [file peerj-cs-11-3023-s002.zip › data/electric/test.py]

import numpy as np


item_dict = {}

with open('item_list.txt', 'r', encoding='utf-8') as file:
    
    item_dict = {}
   
    headers = file.readline().strip().split('\t')  
    # print(headers)
  
    for line in file:
       
        values = line.strip().split('\t')  
        if len(values) != len(headers):
            continue
       
        item_info = dict(zip(headers, values))
      
        item_dict[item_info['item_dec']] = item_info['item_id']
# print(item_dict)
item_set = set(item_dict.values())
# print(item_set)
item_set = {int(item) for item in item_set}
# print(item_set)

# print(item_set)
with open('item_set.txt', 'w', encoding='utf-8') as output_file:
    for item in item_set:
        output_file.write(item + '\n')

write_file =  "user_ratings_latest.txt"
# # logging.info("converting rating file to: %s", write_file)
writer = open(write_file, 'w', encoding='utf-8')
writer_idx = 0
user_cnt = 0
user_index_old2new = dict()
# for user, pos_item_set in user_pos_ratings.items():
#     pos_item_set = {int(item) for item in pos_item_set}  # Convert set of strings to set of integers
#     print(user, pos_item_set)


for user_index_old, pos_item_set in user_pos_ratings.items():
    # print(user_index_old)
    pos_item_set = {int(item) for item in pos_item_set}
    print(user_index_old2new)
    if user_index_old not in user_index_old2new:
        user_index_old2new[user_index_old] = user_cnt
        user_cnt += 1
    user_index = user_index_old2new[user_index_old]
    # print(user_index)
    for item in pos_item_set:
        writer_idx += 1
        writer.write('%d\t%d\t1\n' % (user_index, item))
    # print(item_set)
    # print(pos_item_set)
    unwatched_set = item_set - pos_item_set
    # print(unwatched_set)
    if user_index_old in user_neg_ratings:
        unwatched_set -= user_neg_ratings[user_index_old]
    for item in np.random.choice(list(unwatched_set), size=len(pos_item_set), replace=False):
        writer_idx += 1
        writer.write('%d\t%d\t0\n' % (user_index, item))
writer.close()
file_path = "user_ratings_latest.txt"
# file_path = "ratings_final.txt"

count_0 = 0
count_1 = 0


with open(file_path, "r") as file:
    for line in file:
       
        third_column_value = line.strip().split('\t')[2]
        if third_column_value == '0':
            count_0 += 1
        elif third_column_value == '1':
            count_1 += 1
