# Supplementary material for: Intent-aware knowledge graph-based model for electrical power material recommendation
Source: PeerJ Comput Sci. 2025 Jul 31;11:e3023. doi: 10.7717/peerj-cs.3023 (PMC12453814; doi:10.7717/peerj-cs.3023)
Supplement: Supplemental Information 2 [file peerj-cs-11-3023-s002.zip › data/electric/test.txt]

0 693 8 2122 565 109 226 1006 108 1081 1100 12 144 195 222 223 31 32 327 339 351 363 400 406 408 438 448 471 488 5 500 525 530 555 611 617 693 705 1043 1594 1596 1605 1607 1615 1616 1617 1618 1619 1620 1621 1622 1657 106 110 120 137 138 150 161 162 170 171 193 2 200 232 235 243 249 266 283 299 315 337 350 360 369 374 378 392 411 499 58 682 707 87 103 104 107 110 132 133 143 150 166 167 169 181 184 191 2 202 203 204 206 207 209 211 212 213 219 221 226 232 266 284 288 294 338 348 349 364 381 391 400 437 450 452 487 506 518 551 552 635 659 707 8 87 0 1 1228 1553 16 185 187 190 2 211 212 217 222 223 232 233 274 276 31 32 357 358 378 404 432 434 5 243 285 29 0 10 100 103 105 106 11 12 13 14 16 18 2 22 23 25 26 27 28 3 31 32 33 34 35 36 37 4 41 5 53 54 57 61 67 7 73 76 8 82 83 84 87 89 92 96 99 0 1 141 150 16 1661 1666 174 1779 2 217 221 223 226 230 245 271 274 289 32 363 378 412 436 442 461 468 5 57 587 6 61 67 84 87 0 1 10 102 104 109 110 16 166 18 185 193 194 2 204 206 209 217 219 220 222 223 226 228 245 266 274 293 31 362 386 412 437 5 553 61 630 67 8 87 92 1605 0 1 10 104 109 110 133 139 144 149 152 157 16 162 164 166 173 174 176 184 186 188 193 2 200 203 207 213 217 223 226 235 237 257 272 334 360 363 367 381 386 391 400 432 451 452 649 92 230 1 104 1106 1111 12 142 144 154 161 166 167 183 185 187 192 2 217 222 223 230 236 238 240 245 266 282 300 31 32 339 347 351 359 360 363 369 387 396 399 408 419 430 438 451 452 471 472 497 5 500 536 558 668 676 0 1 110 2 267 292 209
1 422 481 1594 1609 1623 1624 0 107 110 131 161 166 167 184 185 192 209 230 238 339 407 438 471 499 8 1 104 106 109 110 119 144 15 166 171 172 176 190 191 192 198 202 207 209 217 238 267 310 339 438 445 557 8 1 110 161 226 267 274 275 437 171 177 217 226 432 87 157 183 200 217 226 236 369 385 87 1596 1608 1609 0 432 15 178 107 110 150 161 176 186 209 275 83 84 87 1 110 15 2 250 274 8
2 15 175 344 391 467 560 87 161 187 306 381 610 87 1 104 109 141 142 150 17 187 219 221 23 250 29 30 339 35 38 39 43 437 438 44 471 472 475 497 50 51 52 53 60 62 66 86 89 96 150 104 141 166 184 219 221 293 8 83 87 109 161 171 177 203 219 389 437 84 87 104 109 131 132 133 142 15 161 166 167 171 176 177 179 184 185 2 200 202 203 209 219 220 228 230 232 334 387 389 392 421 432 150 150 161
3 110 160 17 301 381 391 400 406 417 425 452 487 619 7 142 171 2 344 438 471 83 10 102 103 104 107 108 109 132 133 141 143 150 152 158 16 171 172 176 177 18 181 184 185 188 190 191 194 195 2 200 202 204 207 209 211 212 219 220 221 226 227 230 232 235 238 251 252 258 274 29 326 334 369 381 387 391 392 399 411 422 438 471 497 57 608 610 8 92 219
4 87 0 1 150 161 310 130 35 38 4 43 53 62 84 87 184 432 87 0 1 228 87 0 1 150 181 228 250 363 87 283 284 294 104 132 133 150 152 161 167 169 176 184 188 2 204 207 209 219 220 228 230 247 248 259 269 274 278 310 339 34 344 35 363 367 369 378 392 427 432 53 54 82 122 17 23 58 23 1 104 166 167 181 203 230
5 438 471 497 532 533 539 540 543 546 608 610 678 142 192 204 221 238 351 359 391 108 110 702 299 313 450 702 0 161 175 341 7 87 1352 275 87 175 282 499 692 288 339 346 352 356 360 497 438
6 472 481 483 499 57 587 593 594 628 659 660 670 700 702 92 982 175 3 4 432 682 7 976 983 0 1 10 1008 104 1064 1065 1066 1067 107 108 109 110 1107 1112 132 134 135 137 138 143 144 15 152 154 155 157 160 162 166 170 172 173 174 175 176 177 178 181 183 184 186 187 190 191 2 202 206 207 209 210 216 217 218 219 220 226 227 228 229 230 232 237 238 240 244 245 246 247 248 251 254 256 257 258 262 263 264 265 266 267 276 285 29 291 301 308 310 314 325 331 335 340 344 345 363 366 368 369 370 372 378 383 385 387 390 391 392 400 401 425 437 438 446 462 471 481 483 487 497 5 500 501 562 564 57 58 594 628 659 670 707 717 8 92 97 0 103 141 15 188 195 2 204 205 206 220 276 278 286 3 363 373 376 386 4 434 508 519 7 1 87 1 104 107 110 1160 121 1450 1612 187 196 2 226 228 248 283 284 294 32 320 409 425 453 454 490 613 619 664 681 87 97 1024 108 147 148 149 22 226 248 266 283 299 301 315 407 445 484 494 619 623 658 700 8 84 87 1666 1790 0 104 1160 143 144 145 1450 150 161 166 167 169 188 195 2 216 217 230 276 283 284 294 310 339 341 355 372 400 401 432 434 437 438 471 487 514 658 679 8 0 1 104 108 110 132 1450 150 157 161 172 177 183 184 187 196 2 202 204 209 217 226 227 228 246 247 248 252 266 278 298 299 301 31 32 321 323 339 341 344 346 352 356 360 369 381 391 400 401 402 406 408 413 417 42 427 436 438 442 446 471 482 487 493 5 503 527 556 558 586 587 588 589 590 591 603 616 626 627 628 629 644 658 660 689 701 702 8 92 0 1 401 551 619 1606 1675 1729 1772 1798 166 194
7 708 97 978 986 1818 1821 1822 0 1023 131 159 192 2 209 219 307 347 350 351 363 396 400 406 419 430 464 490 499 522 523 524 535 536 564 584 107 110 15 150 174 191 267 309 347 350 351 359 364 400 450 464 485 499 506 522 532 533 534 535 540 541 567 632 635 648 692 987 175 286 3 338 4 429 508 682 7 983 999 0 1 102 1059 108 109 110 12 152 157 159 164 169 176 177 181 184 185 187 2 203 207 209 216 219 227 228 229 240 248 264 274 276 286 295 298 299 31 32 326 329 357 372 4 406 424 442 446 455 463 473 503 508 584 587 591 628 660 661 67 710 711 206 220 232 276 286 474 508 659 121 15 152 153 164 176 181 209 217 218 219 235 239 247 252 310 335 83 87 1 104 133 15 153 161 175 178 188 2 216 227 241 290 310 372 457 562 61 83 84 87 1 104 108 110 15 150 152 16 164 172 174 176 181 191 195 196 209 217 219 226 227 251 257 258 276 335 378 400 401 487 551 67 83 84 87 1730 1778 1 104 108 109 110 132 143 144 160 162 164 169 185 190 217 219 22 226 230 298 299 309 318 319 320 326 391 400 401 406 414 417 434 436 439 453 487 499 551 577 585 612 613 338 1664 104 110 131 15 150 16 161 174 185 209 216 219 227 232 250 295 384 87 152 185 219 239 240 384 83 216
8 110 131 152 174 181 209 232 237 240 257 273 275 368 369 388 87 1609 1614 1622 1637 1672 1683 1761 1768 1075 131 1450 184 228 232 248 252 278 301 308 325 344 400 409 425 428 485 487 506 519 528 529 613 658 701 273 466 467 468 216 371
9 1343 1344 1391 1996 1997 1998 771 772 774 894 357 1006 611 0 102 104 15 150 161 219 61 1594 1597 1598 1599 1600 1601 1602 1603 1604 1606 1616 1617 1621 1623 1628 1636 1643 1654 1658 1685 1718 1749 1762 1763 187 42 187 102 161 187 5 9 1015 1017 1020 1021 1022 1025 1026 1027 1028 1029 1030 1031 1032 1033 1034 1035 1036 0 1 102 103 104 1062 108 121 143 148 15 157 1594 161 162 175 179 18 181 184 185 188 190 195 2 203 206 207 209 217 220 221 226 227 232 258 274 291 299 328 339 372 373 389 391 400 404 406 436 437 46 460 533 58 6 61 630 8 83 84 87 0 1 1001 1037 104 1049 110 1107 138 144 15 154 155 157 161 166 167 174 184 187 188 194 195 203 206 219 221 223 226 228 230 246 258 310 328 339 340 356 372 373 381 404 407 42 435 436 437 438 46 471 497 5 561 57 61 619 639 651 652 653 654 655 656 659 668 671 672 673 674 693 694 87 92 102 1594 0 108 150 161
10 363 204 206 207 208 209 220 0 1 103 104 131 141 142 15 150 161 166 167 171 174 175 178 188 192 193 196 2 219 241 242 251 253 310 372 391 399 67 1818 1831 147 148 149 31 32 326 391 499 121 161 548 42 352 391 1594 1660 1666 1735 1744 1763 1781 1594 106 118 119 120 121 123 3 4 7 73 8 83
11 675 1006 109 131 150 162 172 226 228 230 273 275 339 360 362 378 381 391 438 451 452 463 471 474 475 488 500 513 58 611 633 690 691 985 1023 533 540 1818 1821 150 185 275 484 499 1000 1012 1039 109 1137 150 201 226 318 320 332 400 439 570 577 597 665 448 1 150 162 184 220 275 326 58 680 533 150 161 425 435 474 87 121 150 87 104 107 121 143 144 15 161 2 209 217 230 273 275 326 339 400 404 436 438 463 471 487 497 67 681 87 1 104 108 109 15 150 161 169 184 185 187 196 207 217 226 230 242 248 266 273 274 276 289 293 327 352 391 400 401 436 474 564 87 15 67 0 1 104 110 131 150 152 159 161 164 166 167 174 186 188 2 232 241 242 257 265 267 274 275 310 354 384 462 474 1 273
12 499 107 192 219 501 659 707 104 230 267 67 8 107 141 142 172 18 195 204 207 220 221 230 233 252 436 67 83 87 1 1001 104 108 15 150 161 162 172 173 187 191 216 226 230 267 273 275 377 378 404 83 87 104 131 150 219 230 310 427 434 504 104 110 150 161 216 219 230 310 150
13 219 363 1818 1096 240 414 415 439 273 395 162 142 150 174 184 209 230 618 83 87 150 209 230 675 87 1594 1608 1609 1785 1 107 110 131 150 174 186 216 219 230 236 240 273 274 275 87 104 15 150 161 209 274 84
14 145 146 15 150 152 157 161 163 164 166 167 169 171 172 174 175 177 178 181 183 184 188 192 193 195 200 202 203 206 207 209 219 220 221 227 229 230 231 232 233 234 235 236 237 238 240 273 276 378 705 83 92 0 141 142 160 2 204 220 221 230 247 358 498 8 87 0 1 121 161 167 2 230 378 630 681 8 87 102 104 107 132 133 141 142 143 144 146 152 157 164 166 169 171 175 176 184 187 188 192 194 2 202 203 204 206 207 209 220 230 232 234 235 236 238 310 334 378 404 461 104 110 161 166 167 174 178 181 188 2 209 219 273 372 83 87 104 108 143 144 1450 166 175 184 230 258 310 357 378 437 608 610 658 659 690 691 697 707 150
15 1 103 108 109 131 141 142 144 146 15 150 156 1606 161 1638 1640 1643 1645 171 172 1742 177 18 183 187 192 193 200 205 219 221 230 232 238 243 258 274 295 317 399 437 83 1 103 104 109 110 121 132 143 150 1536 156 159 161 166 172 174 175 176 181 187 191 194 195 2 200 202 203 204 206 207 215 221 226 230 232 238 240 243 250 258 279 310 326 399 42 421 8 83 87 185 1606 1627 1630 1662 1666 1730 1763 107 131 176 188 216 217 167 216
16 84 87 92 108 109 110 139 143 150 160 161 162 173 18 184 185 190 207 209 219 220 227 228 250 251 252 254 258 263 266 272 29 357 371 396 399 42 500 58 87 92 104 139 150 161 162 173 184 209 211 219 227 250 258 259 260 261 263 264 265 267 271 274 310 314 357 363 371 1 150 162 207 209 219 220 250 251 254 258 263 267 273 357 363 58 92 104 104 150 209 250 267 87 264
17 15 1568 171 175 176 209 22 226 249 274 309 313 5 108 425 286 3 4 682 228 247 248 630 356 381 391 276 386 337 498 499 1316 1818 42 611 434 276 425 1721 1755 3 338 4 682 976 999 1594 1605 1607 1627 1664 356 360 364 381 391 411 450 451 506
18 403 550 87 10 110 190 206 209 220 228 247 248 266 273 281 29 406 92 188 199 232 244 262 389 678 217 247 290 32 87 1 150 29 31 58 87 92 0 1 10 109 139 143 145 150 151 152 18 185 2 206 207 209 220 230 232 259 262 269 273 291 295 328 392 400 403 432 468 5 58 87 92 168 15 150 161 184 185 219 363 371 403 438 471 497 610 67 275 1 217
19 87 286 4 682 7 73 976 1594 1606 1645 1683 1698 1804 1819 278 325 401 487 514 518 519 704 566 142 169 199 205 257 399 717 5 1818 175 3 4 682 976 983 1450 352 356 360 365 381 391 438 475 658 15 161 171 216 228 548 408 161 161
20 22 230 274 61 678 8 113 1818 1831 1836 1346 1347 1348 1349 1363 147 148 149 1934 1935 1937 1938 1939 1940 35 43 356 381 391 497 668 104 141 142 204 208 221 310 448 973 109 141 221 275 1757 1788 1 295 357 1660 1661 1721 1722 183 2 232 310 350 464 275 61 241 267
21 449 464 522 532 533 534 977
22 166 1666 179 181 182 184 209 213 214 227 232 239 240 251 252 253 254 255 256 257 273 378 8 83 84 87 1 15 150 153 156 159 167 171 174 177 178 181 188 195 206 209 213 219 220 232 239 240 250 8 104 161 178 188 195 196 241 242 61 8 250 144 1450 146 184 399 658
23 357 42 103 104 107 108 110 131 141 142 15 1594 1606 162 1622 1664 1689 1692 187 204 205 206 207 220 221 226 274 29 58 61 352 356 360 381 391 411 475 338 4 682 976 983 154 198 211 22 336 353 384 394 1594 1606 1626 1629 1664 1684 377 404 1594 1622 1660 1664 1781
24 219 350 427 499 1622 166 42 276 544 187 283 284 432 1818 175 3 338 4 682 7 73 976 999 1450 103 110 132 133 139 142 153 157 159 164 170 176 181 188 189 198 200 208 229 232 293 335 383 384 385 399 42 67 188 219
25 1005 349 364 427 450 498 499 506 548 552 635 648 1594 1605 1606 1607 1608 1609 1615 1619 1692 1730 471 150 363 150 228 1594 1666 1740 87 1 150 1594 1605 1608 1616 1620 1628 335 2 110 131 176 181 219 232 335 373 384 109 132 133 173 202 204 209 258 335 369 387 150 250
26 161 169 174 178 184 206 209 220 230 241 384 4 976 1603 1666 1687 1696 1700 1705 1737 1741 1756 1766 1793 339 356 381 391 438 475 241 242 3 7 152 184 230 976 109 132 133 150 152 157 159 161 174 178 184 200 202 206 209 220 227 230 232 236 240 242 252 258 369 378 382 384 566 152 147 148 149 1685 1717 178 209 83 15 153 159 179 198 232 240 374 382 108 110 152 206 515 109 339 352 438
27 385 400 42 706 445 630 219 705 707 73 357 104 17 406 519 585 712 301 400 425 454 463 487 514 619 687 1450 313 350 445 499 658 693 283 288 294 312 350 499 634 635 636 692 174 325 519 528 659 1818 143 144 149 467 486 565 667 699 103 611 1006 12 31 32 327 427 518 564 103 104 141 1594 1632 1635 1638 1643 1645 1668 1670 1681 1684 1692 1709 1746 1785 1855 381 391 451 452 471 497 356 381 391 411 451 452 497 175 3 4 682 7 73 976 983 352 381 391 475 1594 1666 1685 1691 1594 1608 487 619 400 143 144 276 500 533 680
28 83 87 334 664 104 15 187 196 226 273 275 310 1 109 110 1124 144 146 162 187 188 206 207 217 220 227 251 252 254 275 339 352 356 378 381 391 399 438 471 475 1008 152 155 157 159 163 164 181 186 203 209 232 235 236 240 335 456 257 335
29 228 248 160 17 191 219 278 298 299 400 487 619 7 339 352 356 363 391 395 434 438 471 475 2 2 219 83 84 216 1594 1608 1612 1626 1627 1643 1653 1681 1782 357 1594 1612 1702
30 357 437 658 973 161 104 150 161 241 242 514 8 178 241 342 172 467 108 1119 1122 154 2 209 229 242 271 345 15 161 178 188 196 2 209 216 217 219 274 374 1 107 150 161 209 237 267 1 157 158 2 217 232 250 264 366 369 385 103 107 108 132 133 137 138 143 150 152 154 156 157 158 160 161 172 173 175 178 190 206 209 220 227 229 232 237 245 258 264 345 355 369 385 392 422 426 470 496 341
31 690 691 83 1450 658 143 144 1594 1605 1606 226 243 42 436 437 500 1001 131 132 133 138 141 142 150 161 169 179 192 202 204 214 215 217 220 370 378 404 104 15 156 157 159 161 166 167 171 174 177 178 181 183 188 198 203 213 216 228 230 232 310 382 564 104 228 247 248 31 493 514 551 619 659 8 432 301 400 452 501 659 707 104 108 110 133 143 154 155 157 172 177 181 184 188 207 209 217 220 226 227 232 237 269 331 345 367 369 382 383 390 144 436 437 143 110 15 150 162 172 174 183 184 190 206 209 221 232 235 237 24 271 367 382 390 87 1683 15 32 404 67 150 381 391 411 649 709 83 87 1 10 133 139 15 150 154 155 157 161 172 175 177 18 181 183 184 190 200 207 217 232 235 237 254 262 306 331 345 366 367 369 382 383 390 466 57 8 92 306 5 108 110 172 190 207 220 254 383 67 8 150
32 57 643 67 1821 1836 1054 356 42 107 110 167 174 195 220 227 267 29 84 87 150 162 163 164 181 183 200 209 219 237 239 250 256 257 280 363 369 384 392 457 458 459 107 108 109 110 132 133 134 1450 146 150 152 163 167 172 174 177 178 181 183 184 195 200 202 203 209 211 219 227 237 239 241 242 250 256 257 259 267 276 278 280 335 344 369 384 387 392 400 432 457 458 459 487 622 658 67
33 216 220 227 228 237 246 247 251 254 256 257 258 267 29 373 381 385 390 391 42 477 478 481 58 8 87 92 1594 1596 1659 1660 1661 1662 1141 1164 144 184 400 428 442 454 455 487 529 556 587 619 670 184 192 228 344 391 401 402 622 3 338 682 7 976 983 999 185 391 3 338 4 1064 108 110 1107 150 154 155 1601 1662 184 207 220 227 246 257 267 92 172 174 175 209 219 251 254 258 1070 1694 1705 1878 187 391 1303 1735
34 5 87 103 104 12 147 148 149 184 185 187 206 220 223 247 32 361 370 400 435 499 6 83 84 103 141 16 172 220 104 1108 1122 171 176 177 186 192 2 200 203 212 216 219 228 238 287 32 334 361 367 370 456 497 67 0 1 103 104 107 108 109 1108 1113 1114 1122 141 146 15 150 154 16 161 162 166 171 172 176 177 181 184 185 186 187 188 190 192 194 2 200 203 206 211 216 219 22 220 228 23 230 232 236 238 245 247 248 254 262 276 287 295 310 334 341 357 361 367 370 386 387 400 407 456 460 494 664 67 681 693 150 161 219
35 87 499 104 131 1450 162 174 177 186 658 8 143 152 175 1005 1101 337 339 356 391 398 475 498 506 692 357 608 610 148 149 276 1 104 161 175 176 209 219 184 207 8 0 131 152 236 258 384 67 333 360 657 161 178 186 195 209 230 242 258 347 401 504 548 57 8
36 487 488 514 7 83 87 175 103 104 131 132 133 141 142 147 148 149 152 153 157 159 161 163 164 166 167 171 174 175 177 178 181 183 184 188 192 193 202 204 205 211 216 217 220 228 230 232 235 274 276 310 436 518 1642 1652 108 170 172 184 187 219 228 285 31 5 146 31 470 150 217 219 1781 216 283 284 288 294 310 1813 1814 1450 658 164 230
37 192 2 280 87 108 150 161 250 381 42 84 110 131 132 144 150 152 157 174 219 227 237 250 262 280 369 375 384 385 387 388 392 437 8 2 227 273 363 8 131 181 198 209 230 232 87 1719 108 109 110 152 157 164 169 174 195 202 209 237 262 273 347 351 359 369 384 385 387 388 392 459 546 1612 1672
38 87 107 110 1222 143 15 150 153 157 161 164 171 174 177 192 195 209 211 227 237 238 241 242 250 256 257 267 273 280 369 384 385 437 459 462 153 188 204 206 221 226 227 335 143 150 161 164 174 192 195 209 219 237 242 250 256 267 335 385 392 432 462 83 87 110 1222 153 157 171 177 184 188 196 211 227 238 273 275 280 369 384 392 400 437 459 161 174 216 131 143 164 171 177 188 192 204 206 227 238 242 335 339 363 369 392 437 438 471 242 150
39 524 532 535 536 537 539 540 541 542 543 545 546 561 567 632 713 977 980 984 988 1818 1821 184 87 132 134 241 42 103 107 108 110 131 132 139 143 146 152 157 172 174 177 181 184 188 199 202 206 207 208 209 221 227 237 239 253 254 258 268 273 276 281 335 354 387 392 459 57 8 92 196 107 110 131 150 161 174 209 217 219 227 232 280 375 465 1606 1450 161
40 211 220 232 335 369 378 92 276 131 132 133 15 150 152 161 176 181 184 202 232 235 243 247 369 378 109 169 171 220 228 248 266 363 92 184 1014 110 132 1450 152 157 169 176 184 186 202 219 223 227 237 258 267 276 352 356 357 369 385 411 6 608 610 150
41 242 252 253 273 310 399 42 84 87 104 109 110 1124 12 141 142 15 172 187 188 190 196 2 204 205 206 208 220 221 226 241 251 252 258 274 275 285 295 32 399 83 84 87 104 15 209 227 230 310 8 150 178 196 274
42 1734 1759 1015 1016 1017 1020 1021 1025 1027 1029 1068 1069 42 0 1 1007 109 169 175 181 187 2 200 333 339 360 365 369 565 679 979 123 1411 2091 23 42 435 5 548 6 1006 185 184 309 344 372 487 499 630 0 1 15 161 175 184 187 208 24 250 360 372 391 648 7 150 161 187 192 196 352 499 657 7 976 230 109 175 187 203 474 664 150 161 200 369 327 1600 1620 1660 1664 1666 1717 1734 1738 1758 161 175 209 1751 1073 1225 16 2114 451 452 475 61 67 1850
43 110 1245 150 160 162 173 206 209 217 219 267 274 275 29 347 351 356 359 406 419 430 464 523 532 533 534 536 539 540 541 542 543 58 617 632 650 713 84 87 987 131 150 161 172 174 175 177 188 219 227 252 263 381 104 107 161 1609 1645 1666 1717 1450 518 1606 1666 1704 1706 104 15 196 230 275
44 475 204 206 207 1818 436 363 1 110 2 217 299 301 400 487 585 630 681 494 585 161 357 15 67 83 87 1 15 187 273 274 285 400 434 485 84 1594 1691 1693 1758 131 132 133 152 163 164 181 182 184 200 202 232 235 236 345 457 279 104 15 230 242 310
45 542 543 567 632 650 713 985 987 1818 809 1 109 351 358 359 499 187 258 352 1120 132 133 154 392 1594 1606 1607 1609 1613 1617 1619 1621 1628 1630 1638 1645 1658 1668 1669 1670 1673 1674 1677 1698 1706 1798 1868 109 185 295 276 110 1735 464 84 84 1605 1606 1608 1617 1620 1629 1643 1669 1720 135 152 153 163 169 185 199 203 295 369 142 15 175 177 191 196 205 208 275 352 381 391 46 8 110
46 203 230 335 432 437 565 667 67 699 121 174 278 3 326 406 425 453 484 491 493 578 701 702 73 976 1594 1607 1615 1660 301 485 528 585 606 607 611 690 691 308 703 143 195 209 142 161 204 104 133 172 177 192 242 401 402 432 203 108 109 139 147 148 149 162 184 187 209 222 245 31 32 352 356 360 381 391 438 471 5 518 58 581 659 679 87 144 147 148 149 1661 178 195 230 232 87 1001 1101 13 144 1605 1615 1617 1621 1628 1661 1712 1713 1714 1715 1716 203 22 273 289 293 343 377 404 436 437 461 150 184 187 242 408 83 84 141 1450 178 195 242 293 357 658 104 203 230 276 327 401 408 434 500 659 687 8 1420
47 471 475 485 487 506 515 519 533 552 58 585 606 681 687 184 185 187 103 131 167 206 209 221 227 276 310 8 87 150 161 166 167 171 176 206 220 242 378 152 156 181 184 200 211 232 335 369
48 363 377 404 436 7 8 175 3 429 682 976 219 276 4 500 376 131 150 152 153 156 164 176 181 188 200 203 209 216 219 232 335 152 153 157 164 181 200 209 216 230 232 310 335 357 8 206 220 357 973 103 181 203 230 352 356 365 381 391 475
49 724 104 1818 1836 400 401 487 87 175 150 161 175 184 187 188 207 209 219 226 258 336 339 352 357 381 391 399 475 552 566 634 692 557 42 102 109 220 104 109 15 150 192 219 223 310 5 6 110 273 87 1450 658
50 104 17 18 29 3 4 46 58 7 73 92 1821 1 1007 1101 12 144 1542 1543 166 167 169 171 184 2 217 223 228 276 278 284 294 297 31 32 333 339 362 377 40 411 412 413 438 442 444 452 471 490 497 5 6 668 678 691 1 104 12 144 16 161 184 211 216 217 223 228 248 296 301 309 31 318 32 356 391 401 403 412 413 414 415 418 437 442 490 5 6 609 681 7 8 10 102 108 110 15 162 167 172 18 190 206 227 228 232 254 257 328 378 384 389 46 92 157 203 315 87 0 10 1059 149 15 157 175 188 340 480 110 148 159 163 18 187 203 204 207 232 240 264 275 357 393 46 92 195 357 87 42 32 1624 1790 1827 104 109 243 278 311 319 320 332 337 350 362 398 400 402 423 431 432 436 501 705 110 3 22 185 1420
51 42 110 131 132 152 164 171 176 202 209 235 335 369 378 131 161 184 195 219 220 8 156 236 369 1710 1 10 132 15 152 161 166 169 171 176 184 195 202 203 206 219 221 232 235 243 335 350 369 378 46 466 499 566 110 161 166 176 150 152 156 176 236 369
52 207 219 220 226 230 251 252 257 295 310 330 355 399 4 178 184 0 104 152 153 156 164 176 181 188 200 209 219 220 230 232 267 310 337 350 83 131 15 150 152 159 178 185 2 216 219 235 241 257 274 373 104 150 184 209 227 230 267 310 8 1637 1661 1779 107 1450 184 228 24 247 391 400 411 484 526 622 658 690 691 131 176 178 188 2 209 235 87 209 216 83
53 104 2 138 175 1005 348 350 364 398 450 499 506 635 648 1594 1610 1611 1612 1613 1614 150 161 206 144 147 149 161 200 239 241 242 150 161 192 238 141 195 204 220 241 1661 184 2 15 209 131 171 178 184 192 241 242 401 103 104 146 181 188 204 206 207 208 220 221 381 391 438 464 471 8
54 273 347 351 359 419 432 464 532 533 535 539 540 546 643 1594 1606 1615 1619 1667 1689 1722 1735 110 143 158 160 203 377 389 403 404 42 437 87 1 167 172 178 195 216 227 258 514 84 87 157 174 195 241 108 110 1450 150 172 184 188 202 209 219 227 237 240 272 275 375 378 400 401 487 658 1718 1730
55 204 206 208 281 391 10 1017 1033 1036 142 171 185 187 207 230 630 83 104 109 150 161 184 185 187 188 226 243 273 357 499 659 1608 1744 104 141 144 1450 161 166 172 196 204 208 253 399 608 61 610 658
56 347 351 357 359 532 110 313 400 401 402 487 514 278 484 357 150 216 161 1660 12 15 274 290 32 357 1609
57 203 235 239 276 286 3 331 335 345 366 369 390 422 477 478 479 480 481 7 150 163 164 173 181 184 185 187 192 217 222 228 235 238 239 285 295 304 306 335 345 366 369 478 5 83 87 0 132 133 169 177 184 185 202 247 262 32 328 331 355 373 375 378 432 477 479 480 481 87 1682 163 164 196 209 230 239 335 339 352 365 369 438 475 497 87 10 1013 102 104 109 132 133 144 146 15 161 163 164 169 170 173 18 181 184 187 192 202 216 219 222 230 235 238 239 285 304 31 32 331 335 339 345 355 366 369 378 390 391 471 477 478 479 480 481 5 668
58 167 177 178 181 184 192 195 202 204 206 209 216 220 221 230 235 310 331 335 366 477 478 480 481 8 1594 109 187 219 357 377 17 188 228 247 248 3 682 7 1073 1079 166 216 352 475 3 4 7 178 207 230 286 310 109 163 184 188 254 256 1594 1618 1102 161 167 346 381 391 411 461 471
59 169 178 184 202 204 206 221 242 260 378 387 426 8 432 110 1115 1116 1124 1203 131 132 133 139 15 174 176 178 202 242 258 260 272 279 355 378 426 87 104 141 15 152 157 159 161 162 171 178 190 200 204 206 209 221 230 232 240 242 335 369 384 8 87 1666 109 110 139 152 184 185 227
60 139 15 150 162 177 18 190 191 202 206 220 245 267 274 276 384 428 441 499 175 3 338 4 429 682 7 0 1 108 132 139 152 157 159 160 174 176 177 184 187 202 216 235 239 245 257 258 353 384 393 399 4 428 436 441 462 499 584 1083 162 17 206 207 504 58 404 150 161 216 357 161 1043 1623 1774 10 109 141 158 172 187 218 240 257 267 421 92
61 32 381 391 1594 1598 1599 1602 1606 1613 1614 1616 1618 1619 1625 1627 1629 1632 1635 1636 1637 1639 1643 1645 1649 1663 1667 1673 1678 1688 1694 1695 1696 1697 1698 1699 1700 1701 1702 1703 1704 1705 1706 1707 1708 1054 1450 161 171 173 216 230 350 445 499
62 276 297 347 351 400 401 402 410 424 425 433 446 447 487 503 514 551 565 573 0 1 1006 104 141 166 168 178 193 2 204 218 230 282 310 351 353 359 399 400 401 408 499 523 524 545 546 611 617 676 1594 0 1023 162 17 190 2 227 258 275 29 347 351 359 464 484 532 533 535 540 544 650 680 977 986 177 188 191 208 220 273 275 281 282 396 425 430 523 535 546 567 650 986 987 988 104 166 167 171 176 188 192 207 209 219 220 230 238 251 254 274 283 284 294 310 312 378 400 401 429 487 508 619 680 7 7 104 107 141 283 284 488 219 243 352 356 381 391 404 436 438 658 352 438 104 107 108 161 208 216 219 230 310 347 351 359 395 518 1 150 1420 400 401 402 1 218 104 401 402 8
63 1666 141 142 153 203 205 221 0 108 109 110 131 132 133 136 137 142 15 150 152 153 156 160 161 164 169 17 171 174 175 176 178 181 184 187 188 191 195 196 198 2 202 204 205 206 207 209 217 226 227 228 230 232 239 240 241 242 252 258 334 357 368 369 378 382 384 392 426 58 67
64 220 232 335 1 132 157 16 161 166 167 169 171 176 2 209 239 310 426 8 1007 103 104 141 142 1549 16 164 166 192 195 217 220 221 227 230 238 261 357 657 8 131 152 156 176 230 8 217 335
65 247 276 357 1 107 131 209 219 274 1642 1686 1721 1730 1737 1777 108 131 132 133 152 153 1550 157 159 160 162 164 171 181 191 192 195 202 203 204 209 216 228 235 239 272 293 334 363 368 385 436 1683 1733
66 400 408 414 417 42 484 487 499 514 527 556 566 611 561 1045 1048 1063 282 634 635 1 1074 109 147 149 15 150 152 1546 161 17 273 274 276 280 281 299 325 347 351 359 396 398 427 444 464 501 504 523 524 533 535 537 538 541 542 543 544 546 561 562 563 564 566 567 58 632 643 647 650 659 680 704 707 713 977 978 986 987 988 1006 1721 1127 121 157 184 237 276 278 385 425 427 491 504 87 1146 1147 1148 133 152 184 199 201 209 226 278 301 303 318 319 320 357 414 425 438 442 459 484 563 580 601 603 659 97 984 144 334 339 346 400 471 497 1536 145 146 363 8 87 104 15 226 241 368 387 87 110 121 143 1450 184 278 298 299 301 309 31 32 344 350 363 389 401 402 417 488 495 498 499 518 528 558 658 681 1660 32
67 2 228 247 248 285 363 712 1818 1821 103 109 132 133 164 169 181 198 2 200 202 203 213 226 232 278 281 310 313 335 369 518 92 169 184 185 196 206 227 247 325 400 425 431 485 487 499 518 619 691 7 216 216 104 184 278 310 488
68 533 535 536 539 540 541 543 546 985 192 310 339 355 373 391 432 630 1013 104 1121 166 171 339 362 391 411 475 649 7 8 103 104 144 205 220 221 230 310 339 360 432 438 452 471 8 286 3 7 976 150 161 219 226 339 42 438 471 497 87 979 286 3 87 147 148 149 83 1050 1065 1066 1067 110 175 361 717 352 381 391 438 471 475 1014 108 109 138 170 172 184 185 187 188 206 207 209 219 220 227 232 244 246 247 254 258 266 285 29 352 362 411 475
69 829 840 848 913 928 929 948 486 565 699 104 401 402 486 525 400 486 699 528 1402 1523 1929 720 726 727 730 1371 1394 1395 932 1928 514 551 619 720 725 727 734 801 840 848 858 912 929 1818 1821 1822 1401 1523 104 196 487 492 7 1594 1595 1658 4 3 970 1784
70 1638 1639 1640 1641 1642 1643 1644 1645 1646 1647 1648 1649 1650 1651 1652 1653 1654 1655 1656 1657 1658 1665 1666 1667 1670 1671 1672 1673 1674 1675 1676 1677 1678 1679 1749 1809 2131 545 648 347 351 464 228 247 248 1594 1626 1627 1735 1770 1801 1617 1632 1635 1637 1652 1710 1725 1812 1815 1830 104 228 247 248 278 358 400 402 425 487 491 619 7 8 104 184 690 7 1666 1710 1718
71 73 976 983 999 286 3 338 4 508 682 7
72 347 351 419
73 2158 2159 2160 2161 2164 2165 2166 2181 2182 2183 2184 1456 1457
74 1817 1818 1594 1619 1620 1658
75 1763 1683 1751 1600
76 1731 1762 1763 1594 1780 1731 1696
77 1763 1802 1627
78 1811 1731
