# Supplementary material for: Intent-aware knowledge graph-based model for electrical power material recommendation
Source: PeerJ Comput Sci. 2025 Jul 31;11:e3023. doi: 10.7717/peerj-cs.3023 (PMC12453814; doi:10.7717/peerj-cs.3023)
Supplement: Supplemental Information 2 [file peerj-cs-11-3023-s002.zip › data/electric/train.txt]

0 1414 1426 1716 834 1508 1509 1517 1678 1986 2151 1070 1594 1605 1607 1615 1616 1617 1618 1619 1620 1621 1623 1628 1744 1805 1891 1002 1281 1374 1377 1379 1381 1410 1412 1414 147 148 149 45 623 733 738 766 768 771 772 776 838 871 993 994 995 996 1002 110 1281 1414 1417 147 148 149 623 733 738 768 778 825 838 844 850 1070 1594 1599 1605 1607 1609 1615 1619 1627 1643 1659 1660 1664 1678 1679 1683 1685 1701 1710 1721 1730 1740 1761 1763 1785 1799 662 777 1258 1465 1466 1468 1498 1520 2084 2178 737 944 3 338 7 10 102 104 121 133 139 141 142 1594 1599 160 1607 1608 1609 1619 162 1620 1626 1629 1660 1661 1666 1679 1687 17 1704 1705 1709 1710 1716 1718 172 1730 1735 1740 1743 1746 1750 1768 1785 1793 18 1827 184 1855 1910 196 201 204 205 206 220 221 230 238 249 262 310 320 328 4 406 412 414 439 454 46 485 490 514 549 550 551 556 57 570 571 58 681 7 73 8 84 87 92 1 172 184 191 223 228 249 266 308 323 412 413 438 442 452 471 490 491 497 677 1287 1587 1589 921 944 1602 1617 1694 1258 1287 1289 1497 1519 1584 2177 42 564 737 785 884 900 944 1468 1489 1489 1513 900 0 1 10 11 12 13 14 16 17 18 2 22 23 24 275 28 286 29 3 307 31 33 35 36 37 379 38 4 41 417 43 45 46 495 5 53 55 56 57 58 6 61 62 65 67 68 69 7 70 71 72 73 74 76 77 8 83 84 85 87 88 9 92 97 42 1365 1945 2109 339 360 438 451 471 497 623 668 780 943 1244 1594 1619 1622 1623 1657 1679 1691 1701 1713 1733 1744 1778 1805 1827 372 104 1042 108 191 357 401 42 425 487 507 551 104 1046 1095 110 150 188 292 508 152 175 184 200 209 232 292 369 392 1 108 133 143 145 2 334 1297 918 1192 1325 1328 1341 1356 2111 773 835 868 175 0 1 176 184 2 209 217 223 228 248 278 301 308 313 321 323 412 42 425 442 465 485 516 1731 1733 1805 1705 1751 1755 1788 1803 45 721 722 727 751 767 788 816 855 860 869 874 953 961 963 1304 763 1459 1498 42 780 1084 1094 110 1180 1182 13 1314 1385 147 148 149 1523 1944 1947 1949 1950 2003 2022 2036 2069 2070 2071 2089 2140 300 65 733 738 758 759 768 771 772 783 818 819 838 842 843 847 858 883 904 931 981 2069 45 1002 1086 112 113 1188 1189 1199 1259 1281 1282 1296 1301 1304 1307 1308 1310 1320 1326 1328 1354 1355 1356 1375 1377 1379 1381 1389 1397 1412 1414 1430 147 148 149 1523 1932 1947 1948 1949 1950 1951 1955 1969 1970 1971 1992 2013 2038 2039 2040 2041 2056 2061 2066 2076 2077 2078 2079 2080 2081 2082 2083 2106 2107 2108 45 623 702 718 719 724 725 727 730 732 733 734 736 738 739 740 741 742 743 762 763 766 768 777 794 813 821 822 823 824 825 826 838 842 843 844 846 847 858 859 866 868 872 873 882 883 885 886 892 897 898 899 902 904 905 919 920 923 926 928 930 931 933 934 935 957 964 968 990 1388 1413 2025 2027 42 520 744 745 760 764 780 921 1600 1617 1627 1635 1639 1643 1649 1660 1661 1664 1666 1677 1685 1696 1698 1704 1706 1735 1763 1784 1834 1871 1885 1046 107 1095 110 12 1204 131 132 133 137 138 139 15 152 153 1556 157 16 163 164 170 171 172 173 174 175 176 184 185 187 188 189 191 194 195 200 202 203 211 212 213 219 222 223 228 232 235 243 248 251 252 257 258 262 264 265 266 269 272 274 283 284 286 292 294 307 32 334 335 339 357 367 368 378 382 385 386 407 438 452 462 513 6 61 668 67 8 0 1 10 102 104 1046 108 109 1095 110 1101 12 13 133 141 15 151 16 162 166 167 171 172 175 176 18 184 185 189 194 2 203 204 209 211 217 22 220 222 226 227 228 230 232 247 248 262 266 272 274 275 292 3 307 31 32 33 334 339 34 340 35 357 363 378 386 4 400 404 437 471 492 5 513 53 54 57 571 58 6 61 67 697 8 82 92 10 1001 106 109 110 12 15 150 152 1563 16 161 168 171 172 175 176 207 209 217 220 227 232 235 258 269 32 334 341 357 367 368 425 438 467 512 6 61 667 67 92 107 109 131 226 249 668 132 133 144 145 146 15 152 153 166 167 171 176 178 179 180 181 193 194 2 200 202 203 211 212 214 235 241 387 437 1331 1377 1379 1381 1410 1412 147 149 1970 623 727 728 733 736 753 754 782 787 825 833 838 856 869 871 872 874 957 964 0 1 10 11 12 13 14 16 17 18 19 2 20 21 22 23 24 28 29 31 36 37 4 40 41 42 46 47 48 5 52 57 58 59 6 61 64 65 67 69 7 70 72 73 74 75 78 79 80 83 84 85 87 88 89 90 91 92 98 10 1046 108 1095 110 12 121 131 132 137 138 144 150 152 157 161 162 164 166 171 172 176 177 184 185 186 188 191 194 206 207 209 211 212 213 217 220 222 223 227 228 232 235 237 247 248 249 252 257 258 262 266 269 275 278 283 284 288 29 292 294 297 31 32 334 344 378 385 400 406 435 451 462 464 475 483 487 513 520 522 530 540 546 563 61 617 630 84 87 92 977 983 985 175 497 668 97 1001 107 1109 1242 150 166 172 175 184 193 194 2 223 247 249 278 283 288 293 294 341 343 344 347 351 357 359 377 396 404 408 422 430 432 436 448 451 461 464 470 490 493 505 523 525 530 543 553 555 558 579 585 632 643 650 676 683 713 87 97 986 987 99 104 150 196 228 248 266 400 487 619 73 87 10 102 104 109 110 141 15 150 16 161 171 172 176 18 204 209 226 228 230 247 248 266 341 357 363 378 386 432 437 57 6 8 92 97 0 108 110 123 150 161 166 171 184 185 194 2 219 223 228 243 247 248 269 278 350 357 360 362 398 408 419 438 445 471 497 498 499 535 541 543 544 554 561 567 630 632 648 656 659 680 707 973 974 975 984 988 1 10 102 104 1059 109 110 119 141 144 145 146 15 150 151 16 161 166 168 169 171 172 175 176 18 184 185 188 192 194 2 200 201 203 204 207 209 211 226 227 228 230 238 247 248 266 3 319 32 320 341 360 363 372 378 386 397 4 400 402 407 429 437 438 443 446 455 465 467 471 484 487 493 5 513 514 518 57 587 599 6 600 605 628 7 706 73 8 87 92 982 1063 133 162 184 188 202 219 230 247 248 337 339 346 349 359 360 363 396 432 438 451 452 471 497 498 499 518 533 561 58 636 668 707 97 973 977 984 10 100 101 102 11 13 14 17 18 22 25 26 27 28 29 3 30 33 35 36 38 4 41 43 44 46 5 50 51 52 53 57 6 60 62 66 7 73 76 8 80 81 83 84 86 87 92 99 23 87 0 1 104 105 1059 106 110 1162 119 12 120 121 139 143 144 146 150 152 16 161 166 169 181 184 191 193 194 2 203 216 217 219 223 228 232 248 258 259 267 276 278 282 299 301 32 326 330 332 339 341 344 347 351 355 357 362 363 391 400 402 404 406 411 427 432 434 437 438 448 471 472 487 488 492 493 496 497 500 513 514 559 561 564 619 622 631 649 659 661 663 668 681 687 701 706 707 980 28 565 1305 1537 1836 292 32 465 56 1136 1258 16 168 2067 2112 3 4 5 61 7 785 8 809 884 944 950 0 1 102 1059 106 107 110 150 169 172 177 184 186 190 191 2 213 216 221 223 226 228 232 233 243 258 272 278 321 323 334 347 351 357 358 378 407 408 419 42 432 461 491 492 494 516 517 518 553 57 58 618 642 676 680 683
1 1755 65 110 1594 1605 1606 1607 1620 1679 1685 103 141 142 204 205 206 208 220 221 132 133 169 187 244 262 285 422 1277 1047 1261 1270 1271 1287 563 980 984 150 161 185 188 339 438 944 1619 1733 172 176 187 243 258 132 133 179 181 198 200 202 203 213 214 226 228 232 235 381 391 392 437 132 15 196 243 249 104 230 274 310 378 387 8 338 1594 1606 1733 110 1173 1190 1191 1322 1323 1324 1325 1343 1345 1346 1347 1348 1349 1356 1361 1362 1363 1934 1935 1936 1937 1938 1940 1946 1962 1965 1967 1972 1994 2012 2042 300 35 43 45 623 765 766 768 830 835 838 959 1945 42 1622 2145 1817 15 150 274 279 8 0 1 192 2 275 192 274 5 6 1002 111 1188 1189 1281 1374 1410 1970 2068 2072 623 718 725 727 741 768 824 825 838 845 862 871 899 902 904 920 930 968 104 108 1101 1135 1221 133 137 138 150 152 161 166 167 184 185 196 2 201 207 228 230 243 250 3 310 313 339 344 357 362 377 378 4 400 404 409 414 425 451 452 454 484 485 487 497 560 7 73 8 979 1144 142 144 169 184 203 230 238 247 274 400 401 415 437 438 453 470 471 484 487 511 228 248 103 133 141 146 15 161 166 179 181 196 2 204 205 206 213 221 228 230 238 274 3 310 334 350 377 4 403 404 432 437 630 7 73 8 1001 104 1056 109 1099 110 131 132 133 139 143 144 146 150 158 162 181 184 187 190 191 196 200 209 217 230 232 235 24 250 269 279 291 310 328 334 369 387 392 404 437 8 83 87 1 1001 104 1056 1101 141 142 143 144 156 157 167 196 2 220 228 230 235 238 247 248 293 3 377 392 4 404 436 437 461 1 1450 276 448 500 557 649 1818 103 108 133 146 152 161 172 176 2 206 219 220 221 235 432 142 1 131 133 15 17 178 184 185 192 2 200 232 235 262 269 277 367 374 378 392
2 1598 1629 1635 1636 1637 1642 1643 1645 1649 1652 1660 1661 1663 1666 1686 1697 1698 1700 1701 1706 1741 1751 1761 1762 1777 1791 1851 1897 1660 1657 1757 1244 1664 1043 1599 1605 1691 1703 1723 1730 1738 1790 3 682 983 103 1594 1607 1615 1617 1622 1661 1678 1781 1791 184 207 220 279 143 172 184 301 308 519 1287 1599 1627 1700 1472 1492 131 184 185 187 273 357 630 1657 1733 181 219 109 15 15 1 144 185 2 217 228 277 279 295 372 97 1733 1594 1606 1619 1779 65 727 728 807 1179 147 148 149 1943 697 733 738 888 922 926 1614 1626 1627 1630 1639 1640 1643 1659 1666 1668 1696 1703 1706 1707 1782 1848 1817 176 184 219 226 273 367 379 551 1 104 108 143 146 150 166 171 172 176 184 187 188 193 2 212 217 219 228 247 250 279 3 35 362 38 39 4 43 437 5 62 63 7 73 8 83 84 0 102 103 133 143 150 171 199 2 200 203 207 220 269 279 357 367 441 459 57 107 144 167 226 269 275 352 367 381 391 437 622 787 968 109 150 161 187 273 401 109 175 187 273 303 306 32 432 682 87 983 219 83 87 0 166 184 187 2 219 276 357 360 372 42 434 438 452 471 500 1 1001 103 107 109 131 132 133 142 15 161 166 167 169 171 175 176 177 178 179 184 188 193 194 2 200 203 207 209 219 220 221 228 230 232 3 360 381 387 389 391 392 404 421 429 452 73 8 184 187 249 250 404 461 1 1054 109 1450 166 17 170 171 177 184 2 217 228 230 247 248 250 278 299 301 337 344 347 348 349 350 351 359 381 391 396 400 412 417 422 425 428 445 453 454 484 498 499 506 518 527 529 560 587 619 658 678 681 701 84 87 1818 1916 1099 110 1122 150 160 161 162 170 177 184 2 203 226 230 279 419 430 448 464 524 535 540 541 543 567 58 617 678 713 84 97 987 988 266 103 133 150 166 167 169 187 190 199 204 219 220 228 230 248 273 351 371 468 97 1043 109
3 1890 1600 1661 147 148 149 733 738 769 770 778 1594 1685 1691 3 429 109 1594 1599 1608 1609 1642 1764 1866 204 10 102 18 204 206 220 57 1098 1626 1627 1287 150 187 276 434 500 3 4 73 8 83 84 87 3 4 73 8 83 84 17 29 339 438 471 497 668 1643 1657 1658 1678 1733 113 962 109 273 276 334 357 434 1679 777 888 1605 1645 1662 1677 1725 1866 12 143 166 171 175 184 192 203 230 31 32 437 103 107 108 109 12 132 133 141 143 150 152 172 176 179 181 184 185 187 188 191 194 195 196 2 200 202 203 204 206 207 209 211 212 213 219 220 230 232 235 250 257 258 273 32 334 339 368 369 392 456 471 92 1 104 133 150 166 167 171 184 187 191 200 203 207 219 220 334 339 369 372 387 438 452 61 104 249 16 61 67 1191 1332 1333 1346 1347 1348 1349 1363 1380 1417 147 149 1934 1935 1936 1938 1939 1940 1943 2023 35 43 724 758 768 778 838 888 959 49 93 94 95 87 109 161 166 167 169 192 2 209 216 219 230 238 347 351 359 465 643 188 108 226 243 252 417 567 623 712 16 5 61 83 6 0 22 87 276 347 351 359 422 464 536 545 108 109 132 133 1450 152 160 162 166 17 171 181 184 185 188 190 200 202 203 207 209 211 212 217 220 230 232 235 267 29 295 334 369 387 392 438 471 658 678 83 92 791 1 16 171 181 185 192 203 204 211 219 220 238 82 150 250 16 238 104 1141 133 141 142 16 161 166 167 169 179 188 192 194 196 2 202 203 204 206 207 211 212 213 216 217 219 220 230 232 238 274 276 320 387 428 500 529 58 1001 121 278 344 404 436 622 84 1059
4 1426 45 795 812 834 1265 3 7 1594 162 1721 58 308 519 1287 150 181 183 228 235 237 259 339 360 438 452 471 497 668 785 1281 1818 1594 1609 1272 1295 1361 147 148 300 1627 1817 109 1107 1115 1116 1203 1230 139 151 152 154 156 158 175 176 185 190 191 199 200 232 236 24 257 277 334 345 366 369 371 378 379 382 383 384 388 392 457 459 462 470 594 84 141 142 152 169 176 184 192 200 204 207 211 220 232 141 142 161 184 204 205 1 104 166 171 188 196 2 219 228 230 274 339 360 404 437 438 451 452 668 1409 1427 147 148 149 65 697 727 733 736 741 753 773 779 787 800 818 833 835 866 867 915 919 922 927 941 152 192 200 211 232 42 432 87 339 438 471 150 184 250 166 259 87 1073 108 150 151 162 167 172 192 201 209 250 275 278 318 334 339 344 352 356 360 400 414 438 442 443 451 454 471 472 487 497 527 58 619 622 626 633 107 108 1119 131 150 161 209 219 226 227 24 250 259 271 3 334 429 83 87 107 131 137 138 152 158 171 175 187 191 199 200 232 257 285 346 356 362 369 378 383 391 392 404 411 438 452 453 471 25 26 27 3 4 5 7 76 175 185 188 219 1821 16 61 67 103 1450 150 161 203 274 347 351 359 430 532 535 541 542 546 61 658 988 1448 1449 150 293 363 432 436 561 563 675 980 984 11 14 22 25 26 27 35 36 38 4 41 43 53 6 62 73 76 8 1071 1072 110 150 161 250 339 346 352 360 436 438 451 452 471 472 526 649 339 356 391 437 471 497
5 1484 1660 1785 1289 107 174 1219 132 133 135 139 152 157 159 164 181 183 184 199 202 232 235 236 240 244 257 292 335 369 384 441 456 1219 152 159 184 235 257 335 369 384 133 139 152 157 169 181 184 202 232 257 335 378 188 1 109 150 161 216 219 226 276 42 104 171 176 178 209 219 275 3 397 8 84 110 16 241 274 429 16 219 274 83 84 87 175 286 4 10 107 108 160 162 17 18 190 204 206 207 220 278 281 29 308 325 332 400 401 46 484 487 514 515 519 57 58 619 697 92 108 248 266 8 104 131 141 142 161 171 176 178 188 196 2 204 206 207 208 209 220 230 241 242 3 310 378 397 4 429 7 8 678 175 286 3 397 4 429 508 682 7 73 976 1152 146 1554 1555 184 245 344 352 357 409 428 453 529 750 818 911 1387 1313 1432 1013 169 184 339 347 352 356 357 359 419
6 1363 43 1426 1891 795 834 1659 1661 1666 1666 1785 1070 1244 1594 1596 1598 1602 1603 1606 1612 1613 1614 1626 1627 1629 1630 1632 1635 1636 1637 1638 1639 1641 1642 1643 1644 1645 1646 1647 1648 1649 1650 1652 1653 1655 1657 1660 1662 1664 1666 1667 1668 1670 1671 1672 1673 1674 1677 1681 1683 1684 1688 1695 1697 1704 1706 1707 1708 1721 1728 1730 1751 1761 1763 1778 1782 1783 1788 1790 1794 1798 1803 1804 1810 1823 1829 1864 1865 1866 1867 1868 1869 1870 1871 1872 926 1002 1190 1191 1342 1374 1410 1412 1414 147 148 149 1948 1950 2063 733 738 768 838 871 945 1326 1327 1345 1346 1347 1348 1349 1355 1358 1377 1381 1440 147 148 149 1935 1936 1937 1938 1948 1950 1992 1993 2017 2048 2051 2063 300 35 43 733 736 738 747 768 838 868 871 945 959 1070 1594 1599 1622 1627 1657 1660 1666 1678 1691 1710 1716 1731 1761 1767 1775 1790 1792 1842 888 1465 1468 1520 1974 42 760 921 147 148 149 1945 738 1043 1070 1244 1596 1599 1602 1606 1612 1632 1636 1637 1639 1640 1642 1653 1660 1666 1692 1697 1698 1705 1717 1721 1727 1729 1731 1735 1739 1753 1757 1780 1781 1782 1783 1788 1790 1798 1816 1845 1848 1864 1912 228 248 278 416 42 0 1001 1049 1095 1101 1102 1109 146 192 2 226 228 238 248 252 292 299 372 377 404 406 437 461 485 505 630 1590 659 884 944 950 997 998 1637 1645 1684 1694 1766 1781 1788 1792 1920 1047 1256 1257 1270 1271 1280 1284 1287 1289 1358 1468 1587 1589 1945 2028 42 561 563 675 707 945 980 984 997 998 1300 921 997 28 659 0 1 1044 1127 121 162 2 252 278 299 337 372 406 42 492 521 58 581 623 630 663 666 681 123 2189 2190 2191 2192 2193 2194 23 536 1 1043 1358 1365 1498 1945 2 337 416 42 630 780 791 836 900 921 944 950 1594 1599 1602 1606 1612 1613 1614 1623 1629 1630 1631 1632 1635 1636 1637 1639 1640 1642 1643 1645 1646 1649 1652 1653 1654 1656 1659 1660 1663 1666 1667 1670 1672 1673 1675 1685 1686 1688 1695 1697 1698 1700 1702 1703 1706 1710 1713 1716 1720 1726 1728 1730 1733 1763 1769 1790 1797 1804 1833 1841 1869 1884 1888 1898 1899 1902 1903 1918 276 396 425 434 111 112 1425 2072 483 697 702 724 813 862 902 907 926 955 957 104 1046 1073 15 166 230 299 310 352 356 365 381 391 475 486 565 67 681 8 0 1 10 103 110 1103 121 141 142 147 148 149 18 187 2 205 217 218 233 281 293 325 343 346 360 381 391 42 436 437 438 46 467 471 497 57 681 701 84 87 97 104 114 1244 1594 1731 196 230 287 401 473 474 619 664 73 8 989 1043 1790 1594 1619 1668 1701 1704 1945 110 1343 1346 1347 1348 1349 1358 1932 1937 1938 1954 1955 1957 1958 1959 1961 1971 1986 2011 2156 300 757 1599 1660 1703 870 1522 962 787 833 1002 110 112 1173 1273 1304 1307 1320 1321 1323 1324 1335 1343 1344 1345 1346 1347 1348 1349 1353 1354 1355 1361 1363 1374 1375 1376 1379 1381 1410 1412 1414 147 148 149 1934 1935 1936 1938 1940 1944 1946 1957 1958 1960 1961 1962 1964 1965 1967 1968 1971 1972 1973 1976 1985 1986 1987 1988 1989 1990 1991 2012 2018 2142 2143 2144 300 35 43 45 733 736 738 741 747 762 763 765 768 770 813 820 821 830 838 844 871 897 945 1945 943 944 950 1594 1602 1604 1606 1612 1614 1617 1618 1619 1621 1626 1627 1628 1631 1632 1633 1638 1639 1640 1642 1645 1649 1651 1652 1653 1656 1665 1668 1671 1673 1676 1684 1686 1687 1688 1691 1694 1695 1696 1701 1706 1728 1739 1758 1760 1763 1787 1788 1792 1798 1823 1824 1833 1853 1868 1869 104 144 185 2 230 321 325 339 346 352 360 365 400 401 437 438 471 475 497 514 531 565 7 73 145 228 248 251 3 4 490 531 659 7 1463 376 1013 278 391 400 487 619 15 187 306 109 185 405 466 1002 1041 1084 1092 1093 1094 110 112 113 1180 1195 1200 1281 1283 1296 13 1301 1310 1314 1318 1320 1326 1337 1338 1339 1340 1342 1343 1345 1346 1347 1348 1349 1354 1358 1363 1374 1375 1376 1377 1379 1381 1383 1384 1393 1400 1403 1404 1408 1410 1412 1414 1425 1440 1441 1458 1462 147 1476 148 149 1504 1523 1934 1935 1936 1938 1939 1940 1943 1944 1951 1977 1978 1979 1980 1981 1986 1989 1991 1992 1999 2018 2021 2022 2055 2092 2133 2145 2162 300 35 43 623 696 702 718 719 721 722 724 725 726 727 729 733 734 736 738 741 753 758 759 762 767 768 771 772 782 783 787 788 793 801 808 811 813 818 819 821 823 824 833 838 839 841 843 844 845 850 852 858 865 869 871 873 883 885 889 890 892 902 904 906 911 912 919 926 931 933 945 949 953 963 753 949 175 3 4 508 73 983 10 102 104 1121 1136 1166 1207 1214 1223 160 17 18 185 196 228 230 278 281 298 299 3 308 310 321 322 323 325 326 352 356 365 381 391 400 401 406 408 417 425 432 438 451 471 475 484 485 487 495 497 507 514 515 520 551 613 619 668 712 73 92 104 15 175 185 187 219 226 285 67 1046 108 109 110 12 13 15 162 17 174 185 187 191 209 222 249 274 278 285 292 295 301 31 32 339 344 381 400 401 417 425 432 438 471 484 487 493 5 619 682 683 693 697 84 973 983 561 563 10 1008 1049 107 108 109 110 1201 1243 132 139 1463 15 150 154 155 157 158 166 167 168 171 172 190 193 200 219 226 228 229 232 237 244 245 246 249 257 258 264 265 274 314 345 367 371 378 383 385 46 462 467 8 87 92 972 0 1 2 103 1126 141 147 148 149 166 184 201 204 205 206 208 217 220 221 238 278 297 318 319 320 356 391 417 42 425 453 556 561 562 563 659 681 991 992 0 103 104 110 144 15 163 164 166 17 170 184 188 195 2 203 205 207 209 215 216 219 220 221 230 238 278 301 308 310 321 322 323 366 369 372 373 400 401 417 425 432 437 484 487 514 516 517 551 663 7 73 84 104 1073 1164 184 187 201 219 230 283 284 285 294 310 320 352 365 400 42 427 453 463 474 475 485 487 504 8 984 339 0 1 10 100 108 147 149 15 162 178 184 187 190 2 206 207 217 218 220 226 228 247 248 282 285 29 314 339 356 364 372 400 403 430 432 438 464 471 472 498 499 5 506 522 523 524 533 535 539 540 541 543 546 567 617 635 8 83 87 92 977 978 1046 1095 292 104 110 1166 143 144 166 175 178 184 187 216 219 230 247 248 278 283 284 299 301 310 339 355 360 371 391 400 417 425 432 437 438 471 484 493 619 681 701 702 0 1006 104 1062 1066 109 143 144 15 184 187 2 218 226 228 248 250 251 301 306 310 315 339 340 344 356 391 400 401 425 437 438 471 487 5 513 58 611 644 645 646 689 565 699 1070 1606 1612 1627 1629 1632 1640 1645 1647 1650 1660 1663 1664 1665 1670 1694 1730 1790 0 107 108 1142 1149 121 144 169 172 175 184 188 193 194 195 2 205 209 228 245 247 248 251 254 258 263 266 278 281 285 291 300 326 344 355 372 378 381 386 391 399 403 406 425 428 437 5 506 529 593 659 697 702 10 1008 102 1064 1065 1066 1067 110 1107 1140 1141 1142 1149 132 134 135 136 137 138 139 150 154 155 157 158 161 170 173 174 175 176 177 179 18 181 183 184 191 202 216 219 227 228 229 232 233 237 244 245 246 247 248 256 257 262 265 267 301 331 335 337 339 341 344 345 347 350 351 359 369 383 385 387 390 392 400 422 438 442 443 446 455 462 470 471
7 1425 1523 1848 45 702 724 736 751 843 904 926 935 1660 1666 1785 1632 1644 1660 1671 1712 1751 1829 1878 1887 1594 1605 1607 1616 1620 1658 1660 1726 1777 1797 113 962 1002 1274 1281 1414 147 148 149 738 768 795 812 838 945 110 1426 147 148 149 733 738 818 825 888 895 1002 1281 768 838 945 1465 1498 1520 760 1024 139 201 24 245 278 299 301 318 320 326 406 417 425 428 455 529 587 601 603 620 661 175 1731 1733 0 1244 185 2 217 243 276 31 32 484 519 662 663 683 1043 1070 1244 1289 1587 1589 1608 1660 1664 1666 1668 1678 1694 1700 1717 1721 1735 1785 1247 1253 1289 707 760 998 1042 1054 150 176 276 357 630 357 1251 1365 1471 1917 2168 2169 28 42 737 780 836 943 1016 1017 1019 1021 1022 1026 1028 1030 1035 1036 1042 1206 1241 131 133 162 209 227 258 335 357 377 379 399 404 630 111 112 113 1181 1197 1200 1296 1308 1309 1312 1435 2068 2072 2096 45 696 697 702 718 719 721 722 723 724 725 726 727 728 729 730 732 735 739 741 751 788 797 799 810 811 813 816 824 835 841 845 855 862 869 882 885 889 907 908 909 919 923 930 952 963 964 968 971 1 1042 139 152 175 227 398 412 413 442 490 518 566 1043 1070 1624 1657 1672 1673 1694 1703 1729 1733 1785 1689 1700 1848 111 112 113 1292 1296 1301 1308 1309 1310 1311 1312 1397 1400 1404 1421 1425 1461 147 148 149 1512 1516 1522 1523 1944 1951 1969 1979 1980 2010 2039 2044 2045 2046 2058 2071 2082 2089 2134 2157 2172 696 718 719 721 722 725 726 727 728 732 733 734 735 738 739 741 753 767 797 801 802 813 816 822 824 826 828 829 831 841 842 843 845 855 858 862 872 880 882 883 889 891 892 893 897 902 904 908 913 919 926 930 931 935 960 961 966 2173 1667 1700 1728 1834 1817 1 104 107 109 110 131 132 139 15 150 152 153 157 158 159 161 164 172 174 176 178 184 186 191 195 202 217 219 230 235 239 24 241 257 258 274 310 369 378 384 400 490 565 8 104 1059 108 109 110 132 141 142 143 15 150 152 153 156 157 159 161 162 163 164 169 174 176 177 181 182 184 186 188 191 201 202 204 205 206 209 216 217 219 220 221 226 227 229 232 235 239 241 251 252 257 258 264 279 3 310 334 335 338 369 378 384 397 4 400 401 437 487 61 7 976 983 1 104 108 110 132 139 141 142 15 152 162 171 175 184 191 202 204 207 216 217 218 219 220 221 228 276 344 378 7 92 976 110 131 175 109 110 150 152 157 158 159 161 174 177 181 184 186 187 191 209 219 24 257 258 276 384 42 1089 112 113 1190 1191 1304 1315 1375 1379 1381 1412 147 148 149 1944 2094 696 697 724 727 732 733 736 738 741 768 770 779 786 788 799 800 804 813 818 824 825 835 838 844 845 850 866 869 885 889 902 903 910 913 916 926 937 941 945 952 959 964 12 121 150 161 184 185 192 207 219 22 221 228 238 248 290 295 308 31 32 331 344 383 390 400 401 406 451 487 519 554 582 613 619 622 67 7 8 83 84 87 175 3 338 397 4 429 682 7 73 976 983 999 286 44 50 51 1 1101 150 204 209 219 220 260 267 355 360 411 488 67 169 339 352 356 360 381 391 411 438 451 471 475 108 150 152 174 185 196 209 216 226 258 300 308 321 325 344 352 356 360 362 365 381 391 399 400 401 411 412 425 438 455 471 487 488 495 507 514 519 530 547 602 619 622 678 1 103 104 107 108 109 110 132 139 150 152 156 158 159 162 164 172 174 176 181 184 185 187 191 202 209 217 219 226 227 228 232 24 240 257 344 352 360 378 384 400 401 411 42 438 487 573 584 619 682 705 73 983 1094 111 1419 1426 1427 183 2068 217 219 251 293 300 325 339 344 363 371 400 417 442 453 475 483 490 518 569 583 584 613 622 624 625 697 702 718 721 722 723 724 725 726 727 728 729 730 741 753 754 767 771 782 788 795 805 810 811 812 813 816 823 824 855 856 862 869 878 879 885 897 917 919 930 949 952 953 954 955 956 957 958 961 962 963 964 965 966 967 968 1660 1666 1 104 107 108 1099 110 1166 1304 133 139 143 144 146 157 162 164 176 181 184 192 1943 1944 199 209 215 219 226 227 228 237 238 24 251 258 263 276 278 282 336 339 342 347 350 351 357 359 360 362 363 378 381 391 395 396 399 404 411 413 419 430 434 438 451 464 471 475 497 499 523 524 532 533 534 535 537 538 539 540 541 542 543 544 545 546 552 566 567 617 632 647 648 649 650 659 663 666 668 680 683 690 691 701 713 818 825 844 852 9 986 987 988 1038 1304 1332 1338 1339 1340 1379 1381 1410 1426 148 149 623 736 747 768 812 835 838 850 852 928 945 1043 1602 1606 1612 1613 1614 1622 1624 1625 1626 1627 1629 1630 1632 1635 1636 1637 1638 1639 1640 1642 1643 1644 1645 1646 1649 1651 1652 1656 1660 1663 1666 1668 1670 1675 1676 1677 1681 1688 1692 1695 1697 1704 1706 1708 1728 1730 1742 1760 1761 1785 1788 1798 1833 1837 1853 1092 110 1346 1347 1348 1349 1361 1393 1412 147 148 149 1934 1938 2002 2035 733 738 760 103 104 107 1170 131 144 146 157 159 162 164 176 184 187 191 204 206 216 220 226 227 232 235 24 240 258 276 301 310 347 351 363 396 400 401 402 417 42 430 437 464 485 487 492 514 515 528 547 566 1115 1116 139 199 0 1 1006 107 109 1122 1124 131 150 152 157 172 184 187 188 191 203 216 217 219 220 230 232 235 237 239 271 295 306 318 341 344 347 359 371 378 384 396 401 408 414 425 484 494 502 522 611 669 676 693 694
8 1594 1620 1661 1665 1785 1070 1594 1626 1627 1638 1649 1670 1769 1043 1657 682 983 338 150 219 1619 1660 1664 1785 454 339 352 438 475 113 175 1058 139 146 152 164 172 174 184 190 220 232 237 240 249 257 368 369 428 459 529 58 1594 1596 1657 1733 2145 104 1058 107 109 110 131 132 146 152 1550 1561 164 169 174 177 181 184 188 199 202 232 237 240 252 254 257 260 272 273 275 276 335 368 369 378 387 388 392 459 696 108 209 227 241 377 436 461 468 172 251 258 277 340 357 467 505 58 92 249 87 276 150 250 339 352 365 391 467 471 499 141 162 163 164 181 187 204 207 226 339 365 378 438 475 219 347 351 356 381 467 475 162 187 271 273 328 58 691 87 1594 143 144 18 184 192 219 230 233 273 437 150 170 174 1058 108 110 132 146 150 152 162 169 172 175 177 181 187 199 202 209 235 251 257 258 272 275 335 357 363 368 369 378 387 392 459 97 161 169 184 219 42 149 161 192 216 349 350 499 87 973 219 241 277 400 107
9 1503 751 935 1782 1926 1643 1718 1601 1606 1622 1692 1696 1002 1328 1329 1374 1378 1390 1410 1414 1418 147 148 149 2136 733 738 768 773 835 838 871 886 1090 1091 1172 1182 147 148 149 45 736 747 750 758 771 772 773 783 818 825 835 850 895 911 1594 1601 1608 1627 1628 1645 1663 1705 1713 1731 1744 1788 1791 1792 1793 1962 548 763 770 1466 1468 1520 2188 3 73 1594 1605 1607 1618 1620 1622 1625 1687 1690 1694 1697 1706 1710 1719 1729 1730 1731 1732 1735 1736 1737 606 0 184 19 20 21 321 352 356 365 381 391 47 471 48 516 517 75 1289 1465 1468 1580 774 1606 1621 1622 1755 1249 1287 1468 1491 1505 1579 1587 1589 1590 1468 1505 0 42 1 102 109 1126 1154 1171 1234 1235 1239 1240 144 162 172 184 187 203 208 228 248 278 298 299 308 313 325 344 406 407 408 417 453 46 484 558 585 606 681 687 700 92 1365 1502 1582 2026 900 1594 1602 1659 1698 1717 1733 1753 1827 1841 19 20 21 33 34 35 47 48 54 548 75 82 144 179 181 184 192 203 228 232 238 293 436 437 460 138 0 1215 143 146 152 1546 155 1550 1558 157 181 183 184 186 200 203 212 223 23 232 237 240 269 277 306 314 318 345 367 414 422 466 467 470 482 553 594 6 696 1426 795 812 834 144 184 19 20 21 381 391 437 47 48 548 75 97 175 102 150 162 187 203 207 328 46 92 108 1731 1733 1805 226 243 1945 42 1962 1594 1758 110 1173 1191 1322 1323 1324 1344 1345 1346 1347 1348 1349 1361 1363 1380 1391 1934 1935 1936 1937 1938 1940 1946 1962 1965 1972 1986 1994 2012 2018 35 43 623 718 719 725 727 734 765 768 770 801 823 824 830 838 858 885 888 919 959 1971 300 1710 1038 1085 1086 1087 1177 1178 1198 1310 1395 1396 1397 1416 147 148 149 1518 1523 1929 1951 1952 2075 2116 2117 2118 2119 2142 2143 2144 696 719 723 724 725 727 728 733 734 738 754 784 797 840 843 848 849 858 864 871 875 897 905 912 919 926 931 934 935 947 948 1635 1666 1701 1749 1929 1817 104 1049 144 171 177 181 187 192 230 238 310 356 381 391 437 0 104 143 15 150 154 157 16 166 167 171 181 183 185 187 188 193 195 196 2 200 203 209 219 226 227 228 230 232 237 274 301 310 321 323 328 340 367 372 373 389 400 401 407 437 438 495 513 514 61 67 688 7 8 84 103 108 138 141 15 161 162 171 172 174 177 18 183 184 185 190 206 207 216 220 221 226 243 258 291 328 363 373 389 46 471 494 5 500 594 249 352 0 417 453 486 565 568 667 687 1089 1186 1307 1314 1315 1320 1321 1354 1400 1404 1405 1408 1461 147 1470 1476 148 149 1523 1943 1947 1948 1949 1951 1952 1980 1989 1990 2022 2063 2071 2082 2093 696 719 724 725 727 730 733 734 738 739 741 762 763 770 782 784 797 801 802 810 822 824 828 829 838 842 843 858 871 875 883 885 891 892 904 912 913 919 926 931 935 938 83 87 0 102 104 110 1227 162 190 207 227 243 274 3 309 328 33 34 35 357 4 408 46 504 53 54 548 73 82 83 87 1049 144 339 352 356 365 381 391 437 475 161 23 24 150 219 138 184 357 389 104 230 310 267 0 184 185 219 243 110 121 308 322 326 406 495 0 407 114 115 116 117 124 125 126 127 128 129 17 23 29 3 4 77 83 84 85 89 228 266 0 1 1001 103 104 1043 1062 1070 108 109 1143 1215 1343 138 139 141 144 150 16 161 166 171 174 177 18 184 185 186 187 188 190 195 203 204 206 207 209 220 221 228 23 230 233 243 245 247 248 251 258 266 274 278 309 327 328 337 340 350 352 356 357 363 364 365 372 381 383 391 398 400 404 408 410 434 436 437 438 445 455 46 461 471 481 488 492 499 5 501 506 527 529 58 587 592 593 594 595 596 597 598 599 600 601 602 603 604 605 61 641 648 666 67 688 689 691 707 87 92 1094 1334 1450 147 148 149 339 438 471 497 658 668 733 339 1001 1818 339 356 377 381 391 436 471
10 1594 1661 1594 1660 1661 1685 1684 1751 1622 1737 1811 1289 1464 1480 1194 1258 1510 1001 228 377 379 404 436 160 162 258 399 1594 1624 1660 1666 1682 1700 1741 1785 1849 809 780 339 352 438 132 152 156 157 158 159 163 164 169 182 183 184 202 232 236 257 279 330 335 378 384 462 132 134 135 152 156 157 158 159 163 164 181 182 183 202 203 232 236 257 335 1049 157 159 183 184 201 232 278 279 308 330 357 416 417 442 443 453 454 455 482 484 630 184 276 344 485 1733 1594 1721 1751 1793 1594 1622 1696 1741 1750 1751 738 870 787 833 1594 1597 1602 1737 1817 109 132 152 156 157 159 163 164 181 182 183 184 202 203 228 232 236 247 251 335 378 548 219 286 397 4 110 409 184 416 443 455 33 34 35 419 5 53 54 82 83 84 87 286 3 397 4 429 7 73 976 103 104 131 142 150 161 171 174 175 178 192 196 204 206 207 230 241 242 310 325 363 400 401 425 487 519 548 7 166 167 188 313 161 174 188 192 207 209 242 363 104 108 110 131 141 142 150 161 162 171 172 174 185 187 188 191 196 204 206 207 208 209 220 227 228 230 251 252 258 273 275 276 285 378 399 67 84 0 15 150 175 178 192 193 2 241 242 42 723 724 728 754 841 857 962 1660 175 286 3 397 4 429 508 682 7 73 983 243 356 363 381 1660 1721
11 1196 2072 993 994 1660 1666 1678 1070 1594 1617 1622 1660 1664 1666 1685 1701 1730 1738 1755 1785 1827 1070 1244 1622 1623 1624 1657 1778 1622 1755 1811 1289 1173 1465 1468 397 429 999 1018 1019 1021 1036 184 187 191 278 320 326 378 413 415 453 454 495 587 1731 1733 162 184 279 438 58 1043 1291 1632 1637 1642 1645 1660 1661 1662 1664 1666 1678 1683 1697 1755 1781 1785 1804 1805 1468 1587 1589 1520 201 278 299 308 322 323 326 406 408 414 417 454 484 492 495 556 574 613 663 1 150 161 187 42 485 1 1098 1251 1365 1945 2123 780 836 110 15 185 267 285 175 132 134 174 18 187 202 204 273 1632 1657 1723 1785 111 1188 1189 1452 147 148 149 1522 2068 2072 2115 696 718 724 725 727 733 741 797 824 830 845 862 899 902 904 920 926 930 968 111 1188 1189 1262 1356 1414 1422 1441 147 148 149 1981 2040 2085 45 718 725 727 738 741 805 824 829 845 862 868 899 902 904 926 930 963 42 1612 1614 1626 1627 1629 1643 1645 1660 1666 1803 1817 0 104 131 132 133 143 15 152 153 157 159 161 164 170 173 174 177 181 186 188 192 196 2 202 203 217 228 232 237 238 240 241 242 272 276 335 354 378 408 425 67 0 1 104 12 141 143 16 170 184 196 2 204 205 206 207 209 217 220 228 230 274 278 31 32 401 402 417 492 493 5 551 565 666 683 699 700 8 119 204 206 207 209 223 356 381 391 42 425 515 6 0 109 132 133 152 1567 157 158 159 160 162 164 17 170 172 191 199 202 227 228 232 235 252 257 265 273 29 326 354 369 384 406 462 58 104 110 112 1188 1189 1190 1301 131 1334 1343 1346 1347 1348 1349 1356 1363 1376 1393 1398 1417 1421 1422 143 1440 146 147 148 149 15 167 169 170 171 174 184 1931 1932 1933 1934 1935 1936 1937 1938 1939 1940 1941 1942 1943 1944 1946 2040 2085 2095 241 242 251 253 260 274 279 310 321 35 378 399 401 43 45 483 487 489 574 664 696 702 719 724 725 726 727 734 736 738 741 768 770 775 779 787 797 804 813 825 826 828 829 832 833 835 838 841 844 858 868 872 880 899 902 904 905 907 913 924 925 926 935 936 945 949 959 960 964 990 132 133 139 152 153 157 163 179 180 181 202 265 309 408 462 1 1001 104 144 2 230 278 339 400 401 402 404 418 438 474 488 518 565 619 667 681 699 1 107 108 131 143 144 150 159 162 169 187 230 275 339 357 363 368 381 384 391 437 438 471 58 584 87 144 391 104 150 161 172 174 192 196 230 238 251 258 274 276 282 378 399 419 536 543 546 567 647 986 10 104 108 109 1144 121 141 150 157 161 164 174 185 188 204 208 209 220 221 241 249 267 273 274 276 278 293 299 335 357 400 401 406 453 454 487 488 494 495 507 619 640 7 87 131 141 150 161 173 204 209 220 221 241 242 347 351 359 540 103 104 141 1433 1434 15 160 170 190 204 206 220 221 230 273 275 278 291 298 328 363 401 404 463 499 549 550 58 704 706 1594 1605 1609 1646 1649 1671 1677 1685 1688 1690 1691 1692 1745 1015 1016 1017 1018 1019 1020 1021 1022 109 1102 1433 1434 1444 1451 150 1562 161 172 209 219 226 241 242 274 275 336 342 353 464 523 535 539 540 541 545 546 567 659 705 161 561 562
12 1785 1594 1627 1645 1454 3 682 7 976 1733 1056 143 144 145 146 342 343 403 404 437 461 505 545 1682 1755 1352 697 1005 1252 175 143 204 211 1683 147 148 149 738 913 1594 1731 1849 1 104 1049 110 132 139 141 142 143 150 152 156 157 158 160 162 164 170 172 174 181 182 184 185 187 188 190 202 203 204 205 206 207 216 218 219 220 226 227 230 232 237 241 245 251 257 258 273 274 275 29 295 310 334 335 342 353 368 378 384 385 387 399 470 1049 107 108 1119 131 143 150 1548 161 172 173 177 185 187 191 219 226 233 271 279 371 399 468 1 103 104 1055 1056 108 109 1118 1119 1122 1205 1208 1211 1217 1218 131 132 133 134 135 136 137 138 139 140 141 142 143 144 145 146 15 153 154 156 1562 160 162 166 190 191 204 205 206 220 221 226 228 230 242 249 256 271 275 276 277 281 298 310 314 326 335 343 357 371 385 392 396 403 404 437 461 467 468 505 61 67 8 172 251 399 219 1 110 184 218 278 299 320 400 46 493 585 606 681 687 73 83 87 109 110 184 187 220 243 267 274 275 301 363 87 400 487 518 391 12 267 32 357 1594 1605 1607 1616 1683 1691 104 109 13 273 363 1102 144 293 336 339 352 353 356 365 391 436 438 451 452 461 475 497
13 1594 1620 1621 1660 1690 1622 1454 1733 1594 1605 1609 1682 1685 1691 1701 1770 1252 357 184 395 697 1818 1594 1661 1721 1733 1785 1788 1594 1619 1691 1701 1817 150 161 181 203 87 103 141 142 191 204 206 207 208 220 221 584 141 142 0 1 104 1049 107 109 110 1219 1229 131 132 133 134 139 143 146 15 150 152 153 156 159 161 162 164 169 172 173 174 177 178 181 184 185 186 187 188 190 191 192 195 196 198 199 2 202 203 209 216 217 219 228 230 238 240 241 242 250 257 260 273 274 295 378 379 384 393 584 687 8 84 425 1 110 1229 143 146 150 162 169 215 219 260 352 362 381 391 475 559 109 150 17 174 209 216 278 301 326 363 406 707 712 973 1594 103 104 107 131 141 177 195 196 204 206 220 221 230 241 242 274 336 347 351 353 401 537 67 8 107 108 110 131 141 142 143 146 160 162 172 173 174 177 187 190 191 209 227 228 230 273 276 356 363 378 391 104
14 1722 1043 1070 1244 1598 1599 1602 1606 1612 1613 1614 1626 1627 1629 1630 1632 1635 1636 1637 1638 1639 1640 1642 1643 1644 1645 1649 1653 1656 1657 1660 1666 1668 1670 1672 1673 1676 1677 1680 1681 1688 1696 1697 1700 1720 1756 1761 1762 1763 1769 1781 1788 1791 1798 1803 1833 1835 1845 1853 1866 1867 1043 1244 1594 1605 1657 1660 1666 1706 1710 1741 1834 1468 2170 682 983 1 1070 143 1594 1660 1661 1705 1732 217 254 1116 169 187 358 58 1289 1465 1471 1501 1520 1576 1599 1683 1700 1707 1791 1851 1287 1468 1489 1583 1587 1589 1825 1843 0 1 1042 107 109 150 162 172 174 185 188 190 2 209 226 227 247 249 258 273 275 29 378 483 58 2 226 1251 1252 1365 1413 737 791 836 884 1043 1602 1657 1694 1696 1703 1706 1733 1738 1757 104 107 166 178 15 171 177 178 175 1203 133 150 152 161 164 17 174 192 209 213 29 406 441 989 1657 1412 1889 1663 1701 884 147 148 149 1962 1965 1967 1972 1988 1994 733 738 1598 1684 1704 1791 1871 147 148 149 2142 2143 2144 733 738 763 1597 1602 1622 1666 1700 1779 1792 104 131 15 161 166 167 171 174 175 177 178 188 192 2 219 230 238 242 378 102 104 141 142 15 150 161 166 167 171 174 175 176 177 178 192 195 196 2 204 209 219 220 221 230 238 242 310 334 378 102 141 142 161 171 177 188 196 204 206 207 208 220 221 378 107 1201 132 133 134 135 143 144 146 152 157 159 163 164 169 181 183 184 199 200 202 203 213 232 234 235 236 438 104 230 132 133 143 157 158 183 202 213 232 235 237 257 369 384 437 1461 148 719 721 722 723 727 733 738 758 767 788 807 808 810 811 842 865 869 888 899 905 906 936 942 961 185 187 2 31 32 83 84 87 1015 1018 1020 1021 1027 1028 1032 1033 1068 1069 1216 307 429 184 102 104 107 141 142 172 177 178 195 204 206 207 209 230 241 254 4 400 401 42 487 513 551 7 8 1023 1054 1074 1082 1332 1343 1346 1347 1348 1349 1363 1934 1935 1936 1938 1939 1940 1941 1946 2 276 282 327 347 348 349 35 350 351 359 364 396 398 419 43 430 445 464 498 499 506 523 524 532 533 535 536 539 540 541 542 543 546 557 564 567 632 635 647 650 680 713 978 986 987 108 1166 1334 162 190 22 29 332 493 58 700 175 104 166 1818 1821 192 219 230 273 278 299 31 32 344 352 356 391 4 400 401 402 437 438 475 488 491 551 619 622 663 681 700 1332 1351 1 1006 104 144 15 159 174 183 221 278 301 308 309 310 321 323 408 427 485 491 611 683 704 0 1 1006 104 109 110 144 163 171 174 175 177 178 184 191 2 226 227 344 417 424 446 447 503 586 614 615 616 628 637 638 710 714 715 716 1070 1660 1678 1683 102 107 109 1151 133 152 164 169 174 200 228 247 248 321 378 402 425 445 509 514 519 557 659 1076 1077 1078 1111 1150 1159 159 201 309 318 320 369 387 408 410 412 417 425 442 446 483 487 503 511 556 584 624 660 710 711 146 1 10 102 104 132 133 141 142 143 144
15 1635 1697 1895 1785 1608 1609 1622 1289 419 3 338 4 682 7 73 1606 1627 1639 1688 1755 338 143 162 172 206 207 220 249 279 378 379 347 351 359 545 643 103 141 142 1646 1697 176 1766 203 204 217 221 437 1287 1 1001 110 12 215 279 290 31 32 343 356 377 381 391 436 461 5 404 462 1502 1599 1630 1637 1642 1643 1653 1670 1730 1736 1755 1775 132 133 144 169 184 143 157 158 159 179 181 200 202 203 232 235 240 437 1046 1114 1203 1221 1225 132 133 134 138 143 144 145 1537 1546 156 157 158 159 169 179 181 183 184 186 198 199 200 202 203 212 213 214 215 223 235 237 240 269 277 279 292 306 314 317 346 352 366 367 371 391 392 405 421 437 438 451 452 457 462 467 468 471 472 475 482 584 6 657 679 370 175 1733 1818 1646 1733 1769 1617 1622 1817 104 107 131 15 161 166 167 171 176 177 178 186 188 195 196 197 201 209 210 217 218 219 228 230 274 310 378 1 103 104 109 110 141 150 161 170 172 190 195 215 216 217 219 227 230 24 243 250 258 267 273 274 279 336 342 343 361 404 436 461 482 61 8 84 1 103 114 133 141 142 15 160 162 177 202 204 205 206 207 208 216 219 220 221 374 457 700 1 107 108 109 131 150 174 177 185 190 191 195 209 219 24 243 249 378 107 173 192 238 87 110 1546 174 176 209 267 87 1 1061 107 108 109 110 137 138 141 143 146 15 150 161 172 174 176 177 179 184 185 187 188 190 195 209 215 216 219 227 243 258 273 276 301 310 325 357 378 400 401 421 487 5 83 87 228 247 276 363 192 238 144 437 1602 1604 1612 1632 1637 1645 1651 1667 1672 1673 1686 1687 1788 1927 103 104 107 131 132 133 134 135 138 141 142 15 153 156 157 161 166 167 169 171 173 176 177 179 181 184 188 193 194 195 196 197 198 199 200 201 202 203 204 205 206 207 208 209 210 211 212 213 214 215 216 217 218 219 220 230 310 370 219 161 166 167 193 203 216 278
16 1471 1917 737 1622 1454 3 682 104 178 192 196 230 238 241 242 401 1144 1152 168 184 201 319 320 414 415 453 527 1779 1252 187 175 1822 1685 1733 1682 702 1594 1627 10 104 108 110 1156 12 139 141 142 15 150 151 160 161 162 17 170 173 18 184 190 195 203 204 206 207 209 211 220 230 241 242 248 250 251 252 254 258 259 260 262 263 264 266 267 268 272 29 31 310 357 371 399 401 58 6 67 84 92 1 1117 139 15 173 178 203 211 219 228 251 252 254 258 261 263 264 265 268 269 271 272 273 329 335 371 435 67 1 110 150 152 157 158 161 162 172 174 185 187 209 217 219 237 240 250 258 263 264 267 271 273 295 376 1248 2153 2154 339 352 356 360 391 438 452 381 471 132 133 143 15 150 153 156 159 161 164 173 174 177 178 181 184 186 192 198 2 202 207 209 220 228 238 240 241 242 357 363 378 393 401 584 83 104 131 132 133 150 153 157 161 164 169 173 174 177 181 186 188 192 198 202 207 209 220 237 238 240 241 242 260 265 310 378 143 15 228 337 349 499 293 336 104 109 150 161 196 2 217 259 363 432 514 551 7 8 2 174 278 175 1 10 15 150 161 17 18 185 195 207 217 218 220 251 254 285 357 363 92 273 357 381 391 102 1100 132 139 150 157 161 17 172 179 18 195 241 242 251 254 263 267 281 399 484 493 585 687 92 131 15 162 184 207 211 220 261 264 268 274 357 363 400 58 606 67 92 104 339 352 356 360 438 452 471 8 1 10 104 109 110 1117 121 139 141 150 161 18 185 187 195 207 209 211 220 228 229 230 248 250 259 260 261 262 264 265 267 268 269 270 271 273 281 314 363 406 83
17 1490 1594 1623 1627 1666 1623 1805 1070 1608 1609 1657 1755 1790 1594 1664 1627 1289 216 42 1001 107 131 138 146 156 157 159 163 169 173 188 198 200 201 216 235 238 293 335 342 343 353 354 369 391 404 1657 1660 1757 132 133 152 156 174 181 202 203 209 211 212 232 381 104 15 16 167 175 178 193 195 230 238 241 242 274 310 61 67 8 163 164 166 169 175 184 192 1657 1733 1594 1088 1089 769 770 777 778 1817 102 103 109 141 142 161 204 205 206 207 216 220 226 286 3 381 4 682 7 73 976 286 508 7 103 132 133 141 142 152 157 159 163 164 198 200 201 202 204 206 207 211 220 221 232 235 335 354 369 508 103 141 204 207 220 104 109 131 132 133 135 137 138 139 15 150 152 153 154 155 156 157 158 159 160 161 162 163 164 166 167 17 171 173 175 177 181 184 185 186 187 189 190 191 192 195 198 200 211 216 244 245 274 29 335 354 369 58 8 1 132 133 134 135 137 139 152 153 154 155 156 157 158 159 163 164 167 181 184 185 186 188 189 200 211 232 245 335 354 369 108 1228
18 1622 1606 1594 1619 1620 1735 436 1287 1114 132 133 157 176 179 181 184 198 2 200 202 203 209 213 232 235 219 1594 1679 1731 1733 104 15 166 167 169 2 205 216 220 228 274 310 8 171 1733 1594 1594 1622 1627 1629 1637 1645 1649 1661 1679 1710 1718 1730 1742 1758 1763 1799 1817 1820 178 196 230 350 445 499 1001 1101 1109 142 161 204 221 293 377 436 461 141 142 204 205 206 208 438 471 1046 108 110 150 166 175 18 185 187 203 204 216 226 275 292 310 403 84 452 497 10 105 107 152 190 199 207 220 227 236 249 260 262 29 392 406 452 497 92 983 216 228 248 266 286 508 108 110 131 143 150 151 176 185 209 226 227 273 275 277 285 286 29 3 310 360 381 391 4 429 438 451 452 471 497 7 983 286 508 1 104 132 133 141 15 157 161 166 169 171 176 178 179 181 188 196 198 2 200 202 203 204 205 207 208 209 213 220 228 230 232 235 274 310 339 362 427 438 451 452 471 497 668 1818 1831 1836 105 133 134 1450 152 184 185 187 190 199 2 200 202 207 219 220 228 230 232 235 236 239 245 246 247 262 269 279 29 291 339 367 392 427 432 438 471 58 704 92 1 10 1073 110 133 139 15 150 152 162 172 175 176 18 184 185 187 190 199 2 200 206 217 226 228 232 235 236 243 244 245 247 248 262 266 269 273 274 281 285 29 291 301 308 31 310 32 323 325 326 328 344 346 352 358 360 362 365 367 389 391 392 403 406 42 425 432 451 452 497 519 528 557 58 668 92 1 105 110 1228 176 18 185 2 204 217 220 227 228 247 391 58 92 172 18 185 204 207 228 252 276 381 391
19 1620 1622 1683 1750 1888 1622 1678 1750 1060 1482 1455 103 141 204 206 220 1269 1289 1098 42 104 1042 1059 109 132 133 137 139 15 150 152 154 155 156 157 158 159 161 169 171 174 176 177 185 186 187 188 191 198 202 219 226 227 228 24 243 244 245 246 248 249 250 262 302 335 369 371 384 385 1 1059 109 154 157 159 167 172 174 175 184 187 195 226 227 243 244 245 247 258 314 378 109 152 154 155 156 157 158 159 166 167 178 187 193 198 200 211 232 369 384 385 0 104 107 131 132 133 137 15 150 152 156 157 161 163 164 165 166 167 168 169 170 171 172 173 175 177 178 181 184 192 195 198 2 202 211 216 228 229 232 257 264 335 369 378 384 87 548 1605 1619 1638 1660 1683 1490 1088 1089 147 148 149 733 738 777 778 1683 1819 1817 104 108 103 108 141 15 150 160 161 162 17 190 204 206 207 220 286 29 3 58 682 7 976 4 976 142 301 313 1122 137 165 166 167 174 175 176 184 186 188 209 226 187 352 365 381 391 438 451 471
20 1594 1594 1605 1607 1615 1618 1622 1624 1267 1478 1479 1594 1608 1619 1660 1666 1744 1785 1594 1606 1619 1721 1289 1594 1607 1618 1624 1665 1779 1805 1827 162 187 188 190 275 132 139 143 146 157 169 183 184 185 187 191 192 199 238 244 295 357 378 379 132 136 152 184 202 275 379 1101 146 152 157 159 179 180 181 235 257 276 293 356 369 377 381 384 391 404 436 441 452 1123 152 156 159 179 180 181 182 183 211 214 228 232 236 276 278 301 320 344 356 357 381 395 415 434 630 401 1733 1594 1622 0 1 109 131 15 150 160 161 166 167 171 174 176 177 178 188 195 2 219 230 241 250 267 273 280 373 399 219 103 108 204 206 209 220 227 24 247 248 286 3 4 407 73 84 983 207 228 283 284 294 297 42 169 175 23 286 103 141 142 204 206 207 209 220 221 1453 2047 724 733 738 219 230 274 310 83 87 286 429 73 976 109 17 278 363 400 401 406 445 499 648 121 84 347 351 359 419 430 464 533 535 539 540 545 546 617 643 650 977 987 221 233 8 523 524 541 632 713 727 735 788 807 808 175 3 4 429 682 7 73 976 104 13 15 161 178 196 216
21 2176 1570 1571 225 469 1524 1731 420 476 420 476 1572 224 225 1306 1573 1574 1577 1578 449 1574 1575 282 347 351 419
22 1619 1622 1751 1594 1606 1609 1622 1684 1701 1768 1774 1859 7 1594 1729 188 1880 195 254 3 0 1501 1620 1857 1289 1806 1807 1042 132 152 181 185 232 244 250 254 262 273 285 295 399 548 1043 1594 1609 1657 1699 1733 1751 1857 1859 0 107 108 12 131 16 174 209 220 285 31 316 32 378 57 0 1 104 12 167 193 195 2 227 230 32 8 31 427 166 12 31 32 175 0 1 1042 1098 150 227 273 285 316 33 34 35 378 399 427 53 54 682 82 1818 1821 1094 1593 1286 771 1298 147 148 149 733 1660 1665 1676 1730 1763 1788 1831 0 1 104 107 16 161 171 174 177 178 195 230 241 242 493 619 7 700 87 104 166 167 178 195 196 230 242 141 142 161 190 221 29 299 58 107 184 1059 1201 132 133 146 152 153 156 157 158 159 164 169 172 179 181 184 202 203 213 214 232 239 240 244 251 252 256 257 258 378 399 147 148 149 733 12 150 187 207 209 219 220 221 226 254 31 32 5 83 87 174 185 187 42 87 17 58 16 350 450 499 506 219 42 104 107 144 161 178 195 230 241 242 356 391 399 471 1614 1629 1639 1643 1645 1660 1668 1097 1119 147 148 149 271 306 340 356 391 471 659 0 104 133 152 156 157 158 159 161 164
23 1297 1594 735 788 808 816 1666 1594 1627 1691 1289 103 141 1594 1599 1606 1629 1643 1657 1660 1661 1700 1740 1742 1866 1911 204 205 206 207 220 221 1 219 448 1627 1042 107 109 12 131 132 133 134 137 138 139 152 154 156 158 159 160 162 163 164 17 173 174 176 181 186 188 190 191 198 2 200 202 209 211 227 232 244 257 276 29 301 32 335 369 384 385 500 58 150 161 219 536 543 1043 1070 131 132 133 134 135 138 152 156 157 158 159 161 1624 164 1643 1657 1660 1664 1666 169 173 176 181 184 186 188 192 198 2 200 202 209 211 232 235 238 244 335 369 206 391 104 15 16 166 167 171 177 178 193 195 242 274 61 87 104 175 218 1599 1621 1685 1730 1740 1849 1260 727 728 754 788 808 816 969 777 1 191 313 87 1 103 109 131 141 162 187 2 204 206 207 220 286 308 4 682 7 976 3 4 976 104 107 131 132 133 135 137 138 15 150 152 156 157 158 159 163 164 166 167 174 175 181 184 187 188 195 198 200 226 230 235 244 310 335 369 385 61 87 276 425 286 4 682 1143 108 278 484 619 243 487 501 350 445 499 1818 87 87 83 87
24 1622 1266 1483 1289 131 150 161 209 238 1 1098 131 170 172 173 227 238 336 104 104 1059 109 110 131 132 133 150 152 157 158 159 16 161 164 166 167 169 170 171 172 174 176 177 181 188 189 191 195 198 199 2 200 202 211 216 227 228 230 232 258 264 267 274 310 335 369 378 385 466 8 1419 879 1817 108 188 1 103 104 107 108 109 110 131 132 133 134 135 141 142 15 152 156 157 158 159 161 166 167 168 170 171 172 173 174 177 178 183 185 191 195 2 202 204 205 206 207 209 211 217 219 220 221 227 230 232 235 244 258 274 310 335 336 369 378 426 8 150 187 187 109 1122 138 156 209 0 104 107 131 139 15 163 166 167 171 173 174 177 178 184 185 186 188 195 211 219 241 268 295 310 314 371 8 1 103 170 399 67 286 4 103 107 109 141 142 150 161 166 167 170 173 206 207 220 226 227 274 310 378 139 189 200 213 229 232 314 352 356 381 391 426 475 166
25 1785 1594 1596 1605 1607 1660 1666 1669 1682 1713 1594 1620 1660 1661 1755 1758 109 1287 1616 1689 1806 1807 1812 109 1594 1657 1733 376 110 12 131 137 15 156 160 162 169 171 173 176 185 187 188 190 209 219 227 279 31 32 373 399 441 8 15 178 191 228 247 248 266 358 378 1733 1594 1660 1721 1740 1817 132 133 138 152 157 159 171 175 176 178 181 184 198 2 202 232 240 279 335 378 384 387 426 150 185 204 206 207 208 220 221 250 341 432 559 356 381 131 132 133 152 162 173 202 209 232 250 273 33 335 34 35 399 53 54 82 83 87 191 110 131 132 133 139 15 156 157 159 175 176 178 198 202 204 209 232 240 335 378 384 387 87 104 108 110 141 178 206 227 1 109 175 206 209 273 471 108 109 110 137 139 15 156 157 159 160 162 190 198 227 240 258 373 384 138 232 258 335 369 387 399 152 432 1622 1818 109 144 150 175 356 381 391 437 365 438 471 475 1006 110 131 132 133 137 138 139 152 162 176 181 184 185 187 188 202 209 221 232 373 387 396 426 430 535 541 544 546 632 650 713 8 987 1 169 330 355 532 540 15 171 204 207 266 399
26 1665 1710 1594 1606 1607 1609 1613 1619 1625 1626 1629 1632 1637 1645 1653 1656 1658 1661 1663 1667 1668 1670 1672 1677 1681 1685 1689 1697 1704 1706 1727 1798 1854 1070 1594 1617 1622 1627 1652 1660 1666 1686 1694 1696 1698 1703 1705 1719 1753 1755 1775 1794 1805 682 999 1659 1694 1696 1700 1710 1717 1718 1735 1782 1696 1287 1807 1825 1826 1042 108 109 131 132 133 150 152 157 161 174 176 181 184 190 192 200 202 209 227 232 235 236 258 279 335 369 372 378 387 0 1 1042 108 109 1203 131 132 133 138 150 152 1550 157 159 161 1615 162 1624 1629 1678 169 172 1733 174 176 1778 1805 181 184 185 187 188 191 198 2 200 202 209 215 217 219 227 232 235 236 240 252 258 265 273 279 330 335 355 369 374 378 379 382 384 387 426 5 175 15 171 178 184 241 242 175 1 175 316 1624 1733 1594 1604 1616 1686 1689 1694 1700 1705 1709 1713 1721 1731 1740 1746 1767 1849 1660 1799 1817 0 108 133 138 15 152 153 157 159 160 161 162 169 171 172 173 174 176 178 181 184 185 187 190 2 202 204 206 209 215 217 219 227 232 24 240 252 258 273 330 369 372 374 378 387 426 84 159 162 187 190 204 24 240 161 1453 87 87 110 150 161 175 184 83 87 150 159 161 184 219 24 240 404 436 461 83 87 145 146 150 161 176 178 184 195 196 207 209 228 241 248 253 266 399 8 83 108 109 150 178 192 204 227 230 242 252 258 432 1450 15 178 348 350 450 498 499 506 608 610 648 1444 1445 1446 1447 347 351 359 396 419 430 464 522 523 524 533 535 537 540 542 543 567 617 632 680 713 783 977 987 988 1387 1432 147 148 149 733 738 913 184 1622 1818 147 148 149 733 818 819 913 248 266 316 324 33 34 35 401 5 53 54 82 1006 678
27 1594 1804 1043 1070 1244 1622 1639 1642 1643 1656 1657 1679 1721 1792 1803 1833 1060 1191 1380 147 148 149 733 738 768 838 913 945 951 959 110 147 148 149 733 738 888 913 103 1043 1070 1244 141 1594 1626 1632 1643 1659 1660 1661 1662 1666 1668 1674 1684 1709 1728 1730 1746 1755 1779 1785 1790 1792 1855 1861 1922 206 1465 1468 1473 1493 1494 1070 1594 1619 1622 1638 1661 1685 1717 1751 132 228 248 249 515 518 228 1289 1520 1580 1627 1755 1768 1278 1279 1438 1487 1264 1587 1589 17 299 425 485 597 681 711 1251 131 1365 1467 161 172 173 176 188 191 209 219 313 366 532 536 737 809 1043 1070 1594 1606 1612 1614 1627 1635 1638 1645 1649 1656 1657 1659 1660 1661 1664 1666 1670 1672 1673 1676 1677 1684 1697 1710 1718 1730 1733 1735 1743 1763 1801 1804 1883 293 132 133 138 152 157 181 200 211 232 335 369 426 133 134 135 137 138 139 152 156 158 164 181 184 186 189 202 211 257 277 314 335 345 366 369 384 385 466 470 594 104 1042 107 109 1122 131 132 15 157 159 162 166 167 168 171 173 174 176 184 185 187 188 191 195 198 2 200 209 226 227 277 298 299 302 306 316 371 400 406 407 58 7 8 97 166 172 187 226 249 258 301 5 7 87 300 190 75 1731 1733 1935 964 1594 1668 1861 1781 1087 1092 1180 1281 1296 1301 1308 1309 1310 1374 1400 1408 1414 1461 147 148 149 1523 1541 1943 1944 1952 1980 2068 2072 2142 2143 2144 2174 45 483 696 702 718 719 724 725 726 727 733 734 735 738 741 768 770 773 788 797 801 805 811 822 828 829 838 842 843 845 852 858 862 883 892 897 904 906 912 919 920 926 930 931 934 935 952 964 1498 1594 1613 1627 1717 1798 1852 1817 278 484 486 491 492 565 667 699 17 299 406 585 103 141 15 160 162 190 206 207 220 221 286 3 318 320 4 404 573 575 576 577 597 665 682 73 976 108 141 3 73 1563 271 666 111 1181 1188 1189 1192 1281 1296 1301 1309 1310 1374 1399 1410 1414 1425 147 148 149 1518 1523 171 175 1947 1948 1949 1950 1951 1952 1981 2068 2096 45 623 695 696 702 718 719 724 725 727 732 733 734 736 738 741 768 797 801 805 806 826 828 829 838 843 847 852 858 871 872 885 899 904 905 908 913 919 920 926 930 935 952 175 150 161 301 487 175 286 3 4 508 682 73 976 110 137 142 143 159 166 257 278 306 335 377 384
28 1594 1620 1624 1627 777 1454 338 682 999 545 109 1594 1624 1632 1685 1778 1252 1818 1733 1624 1627 1755 113 1594 1618 1622 1645 1661 1758 1817 110 334 425 519 1 1008 108 109 1124 12 1230 132 15 150 152 153 156 157 159 162 163 164 181 184 191 203 206 207 209 232 235 236 240 254 274 275 31 32 335 369 378 399 456 133 136 15 185 186 202 217 108 109 110 1124 146 158 178 187 188 195 196 220 227 228 230 247 248 267 274 339 352 356 378 391 401 403 438 475 622 84 184 1115 1116 1203 137 138 152 154 155 156 164 181 236 257 335 384 393 426 109 175 110 184 185 295 417 518 585 697 701 973 563 707 980 161 2 4 585 682 976 104 132 133 139 141 142 157 164 167 169 174 177 178 193 196 202 203 204 207 208 209 215 219 22 220 221 226 230 241 242 251 252 258 307 330 334 335 363 67 8 161 188 4 501 682 976 104 150 474 659 8 1623 1669 161 108 175 363 184 184 104 108 15 150 161 167 174 178 188 192 193 196 2 204 208 209 217 221 230 238 241 242 334 8 104 150 230 463
29 1622 3 338 429 682 7 73 983 999 1015 1017 1018 1020 1021 1027 1029 1069 1209 150 152 161 172 184 1733 404 1594 1608 1609 1623 1624 1627 1636 1678 1713 1755 1778 1785 175 1 10 108 141 16 160 162 17 171 174 18 188 190 191 195 206 207 209 220 227 273 29 57 58 8 92 1 102 110 141 171 18 185 195 206 209 46 57 110 132 133 152 154 169 181 184 200 203 213 335 434 87 132 133 150 152 169 181 200 335 87 104 109 131 141 16 166 171 185 188 192 205 206 207 209 219 220 221 226 254 334 357 8 1 150 337 347 351 363 499 1594 1596 1606 1613 1616 1620 1621 1627 1628 1632 1637 1644 1645 1697 1713 1740 1866 216 352 356 357 391 475 339 438 471 216 217 267 33 34 35 53 54 82 1818 1821
30 111 112 113 1661 1730 1819 718 725 727 741 813 824 841 862 893 897 902 926 930 957 1816 1660 1666 1785 1599 1622 1645 1685 1704 1730 1755 1866 1909 718 727 730 814 815 964 968 1381 1410 1412 623 768 838 1426 795 812 818 825 1232 1594 1599 1604 1639 1645 1669 1686 1694 1696 1700 1703 1705 1707 1737 1755 1774 1793 1795 1804 1848 1851 3 338 4 682 7 73 976 1594 1599 1627 1629 1636 1643 1666 1669 1689 1691 1706 1710 1731 1732 1738 1766 1788 1866 1878 1913 1287 1632 1687 1700 1709 1731 1741 1766 1767 1789 1791 1799 1599 1673 1678 1700 1704 1730 1738 1754 1790 1866 0 1042 107 109 1118 131 132 133 143 150 154 1557 156 157 158 160 161 162 163 169 17 172 173 174 176 184 185 186 187 190 191 2 202 219 226 227 229 232 235 237 245 252 253 258 264 272 273 279 29 335 345 355 366 368 369 374 378 385 387 392 422 426 462 470 496 58 594 0 1 107 131 132 133 138 15 150 157 161 169 171 173 174 176 178 184 188 196 199 2 202 216 217 219 232 355 366 369 374 378 401 426 470 84 1733 1622 1687 1705 1727 1783 1794 1796 1896 113 962 1410 1418 1970 623 825 886 1704 1817 1 103 108 160 163 171 184 190 204 206 207 208 209 220 245 250 352 377 381 391 404 594 15 175 178 209 274 148 149 1944 738 108 2 83 87 227 381 391 144 1 184 352 381 391 475 678 1008 1056 1083 1099 1101 1104 1105 1115 1119 133 136 144 145 146 1548 159 160 166 171 173 174 176 178 184 191 192 195 199 202 206 235 236 24 242 250 255 258 270 271 273 274 29 293 326 334 354 355 357 368 377 378 392 393 461 61 67 83 84 87 9 92 1721 1818 219 1006 104 161 514 8 1005 1106 347 349 351 359 364 419 430 450 464 506 522 523 524 532 533 534 539 540 544 546 552 635 648 680 108 1450 1608 230
31 1043 1622 1666 1735 1788 1878 1657 1622 1710 1753 1002 1281 147 148 149 623 733 738 768 838 1183 1414 736 738 747 775 825 844 1357 1594 1627 1657 1659 1660 1662 1666 1710 1730 1779 1785 1804 1852 1289 1465 1468 1520 760 944 950 3 338 4 429 682 7 983 104 131 132 133 138 156 157 159 1594 1618 1620 1622 1658 1661 1666 169 1698 1710 1718 172 1730 1732 1735 174 1743 1744 1753 179 181 183 184 187 188 198 202 203 204 213 215 230 232 258 310 331 338 370 378 390 399 1 24 1 110 162 174 175 202 24 257 331 345 366 368 383 390 1587 1589 774 1622 1627 1632 1683 1694 1768 649 1287 2175 1468 1042 133 139 150 157 162 17 172 174 181 185 203 209 232 252 258 278 301 308 313 325 331 344 382 399 408 425 427 485 504 507 519 531 558 568 58 587 676 701 1291 133 1365 1466 15 172 174 184 206 2167 220 226 235 237 252 258 269 383 390 399 67 836 11 14 2097 2098 22 223 23 25 26 27 35 36 38 39 4 41 43 5 53 6 62 73 83 84 87 1594 1606 1607 1628 1657 1661 1689 1718 1723 1733 1785 108 110 132 133 15 157 166 174 18 183 185 187 199 202 206 209 219 220 230 233 237 257 283 288 294 297 306 31 32 331 345 366 383 390 5 57 67 97 104 167 171 177 203 228 230 310 382 429 7 132 133 139 157 172 174 177 183 184 190 200 232 235 237 252 269 310 331 345 367 369 382 383 216 217 222 283 288 294 296 297 31 312 32 486 667 175 1 107 108 132 150 155 157 160 161 162 172 175 183 190 202 232 237 24 257 29 366 367 368 381 383 391 5 58 1731 1660 1943 1594 1733 112 1275 1292 1307 1310 1377 1379 1381 1412 1461 147 148 149 1515 1943 2105 2135 724 726 733 734 738 741 768 813 825 838 843 858 872 882 892 913 926 968 1945 1660 1661 1666 1698 1710 1729 1735 1810 1817 1 133 157 217 237 269 1054 141 142 15 174 204 205 207 208 221 226 337 348 349 350 499 552 1 217 322 337 348 349 350 499 552 249 209 283 288 294 32 1046 292 292 1400 1405 1406 1407 1408 148 149 721 723 727 728 738 741 797 813 828 842 869 883 897 939 940 971 226 306 1 104 109 1243 146 15 150 167 169 170 217 220 243 278 3 332 339 344 356 360 381 391 400 401 411 438 451 452 487 493 497 501 514 619 623 7 700 704 705 706 92 176 193 207 228 243 690 691 110 15 223 6 67 92 217 219 223 108 110 184 207 219 226 24 243 97 1057 107 133 146 150 152 157 169 17 18 183 190 209 237 258 269 278 308 334 339 344 345 347 351 354 359 364 366 367 381 383 390 391 399 425 450 452 497 506 57 58 593 692 143 15 150 209 217 1098 110 146 15 169 174 301 325 334 345 411 438 451 471 494 498 499 501 531 104 109 175 183 226 230 243 310 466 97 1023 104 1054 1075 1107 1167 15 162 181 207 337 339 344 347 348 349 350 351 352 359 360 365 381 391 398 411 419 425 430 431 438 445 450 452 498 499 500 501 506 523 537 541 545 546 556 564 566 617 632 635 647 648 680 713 1054 276 337 348 349 350 363 364 411 432 445 450 451 452 499 501 506 552 1027 139 143 183 203 207 500 104 1818 1916 193 227 400 401 487 551 7 87 175 226 809 1 131 172 193 217 22 228 248 307 400 222 306 432 5 97 132 15 150 175 183 220 345 8 0 1 1006 110 131 132 133 141 142 145 146 147 148 149 15 156 157 159 166 167 169 174 178 179 181 183 184 188 192 196 198 2 202 203 204 208 213 216 217 219 220 228 230 232 269 310 370 378 403 408 419 437 490 499 558 562 566 608 610 611 623 67 676 678 150 162 181 188 209 227 235 269 369 382
32 1608 1735 1622 1664 1751 1820 3 338 4 682 7 976 983 1733 1609 132 172 184 202 253 279 387 399 426 438 175 1733 1751 1666 1735 1763 1817 110 133 146 152 163 172 174 183 184 195 219 226 237 251 256 279 335 369 381 387 103 104 110 1111 1210 136 138 141 146 15 157 164 169 172 174 178 181 182 184 185 188 190 192 195 197 200 202 203 204 206 209 213 220 221 228 232 235 236 237 238 239 241 242 251 258 259 267 279 29 335 345 366 369 378 382 392 399 457 496 108 132 133 141 163 171 175 177 180 181 183 184 193 195 200 202 203 206 207 208 209 211 214 220 227 237 239 256 257 272 369 387 426 457 458 459 107 131 249 104 1111 1210 133 157 161 163 164 171 174 177 178 179 180 182 195 200 213 214 235 238 239 241 242 369 382 392 8 107 108 194 519 83 87 1210 131 132 133 134 135 144 150 157 161 162 163 164 169 170 171 174 177 180 182 183 184 196 200 202 203 208 209 220 227 235 236 237 239 257 271 369 382 387 392 426 457 458 459 496 166 241 242 146 184 209 254 696 109 110 1109 1110 1202 132 133 141 146 150 152 153 160 161 162 163 164 172 174 175 177 181 183 184 188 190 195 196 200 202 203 206 207 208 209 211 219 220 227 237 239 249 250 251 252 254 256 257 259 264 267 272 276 278 279 280 29 308 335 336 341 342 344 369 378 384 387 399 400 404 425 457 458 459 462 487 519 58 619 696 107 131 277 340 432 121 201 278 318 320 339 344 356 381 391 425 497 528 1622 175 150 161 188 280 432 102 1023 104 132 143 150 161 164 166 171 175 177 178 183 184 192 195 204 206 220 237 238 241 242 251 252 335 347 351 369 375 389 392 399 419 421 437 457 534 539 540
33 1862 1863 1594 1622 1660 1704 1886 1468 1594 160 1666 17 187 29 1696 1731 1755 1789 1811 1287 1014 154 249 536 1251 1467 220 226 379 926 0 1 1014 1042 139 150 157 162 172 174 184 191 2 209 216 219 227 237 245 255 258 368 385 42 58 1733 1107 139 154 187 226 244 245 256 285 385 84 0 1014 108 150 169 172 173 174 184 188 190 191 2 207 220 228 244 251 254 258 29 295 299 58 92 1064 110 1107 132 133 150 155 157 202 209 227 237 245 246 256 257 265 276 373 385 462 249 107 2121 697 702 721 723 727 728 753 754 810 926 3 4 682 7 983 104 108 109 110 1121 144 172 187 196 207 230 247 251 258 266 8 83 84 87 92 338 999 1013 103 141 142 166 167 171 181 184 220 221 391 505 104 230 8 110 1569 162 175 187 535 546 58 987 0 1 1014 103 104 1064 108 109 110 1107 131 132 133 138 139 142 15 150 154 155 157 16 161 163 164 166 167 169 171 172 173 174 175 178 181 184 187 188 190 191 193 195 2 201 202 205 207 209 215 216 219 220 221 226 227 228 230 233 235 237 244 245 246 248 249 251 254 255 256 257 258 265 268 29 310 331 335 345 366 368 373 378 385 390 46 462 477 478 480 481 61 8 92 215 258 347 351 359 396 464 541 543 713 10 104 131 132 142 144 16 163 164 166 167 169 171 174 178 18 181 184 187 192 195 202 204 209 220 228 230 233 235 238 247 278 29 301 331 335 345 366 373 378 390 391 400 481 484 487 58 87 1818 1014 1064 108 110 1107 132 133 150 155 157 161 164 169 171 172 173 174 175 181 184 188 191 202 207 209 216 219 220 227 228 230 237 245 246 251 254 256 257 258 265 267 276 335 373 378 381 385 391 462 92 174 195 1014 1064 108 110 1107 133 150 155 157 161 163 164 172 175 178 184 188 191 207 209
34 1002 1731 147 149 103 141 1622 1755 220 249 3 338 4 429 682 73 983 1594 1659 1678 1718 1751 338 999 983 1287 1289 1657 1733 1837 1901 1378 65 918 175 0 1 110 1113 1114 132 133 152 161 162 172 176 187 202 219 228 248 249 334 339 341 367 381 386 387 391 438 451 497 1733 1832 1732 1746 1763 1617 1631 1688 1693 1709 1710 1746 1817 0 1 104 1046 107 109 110 1108 1113 1114 1213 132 133 146 15 150 152 154 16 161 166 167 169 171 172 176 177 184 185 192 194 199 2 200 203 216 219 22 226 228 230 232 236 238 244 247 248 254 262 266 267 274 287 292 306 310 334 341 352 356 361 365 367 370 381 386 387 438 456 460 471 475 497 5 6 664 67 2 108 161 162 184 2 228 262 34 35 400 504 53 54 82 103 141 146 177 206 219 220 247 248 278 341 622 16 228 287 664 67 1 103 104 108 141 15 150 155 160 161 162 169 172 184 190 206 216 220 227 228 230 245 247 248 249 29 341 58 83 1114 1122 162 190 249 83 87 0 104 109 1108 1113 1122 152 171 176 177 186 2 200 203 219 244 249 262 310 334 361 367 370 460 425 487 103 104 107 1108 1144 1155 133 141 146 15 161 166 167 169 171 172 176 177 184 192 196 2 200 203 204 206 216 219 220 221 228 230 232 238 248 258 274 278 301 310 320 344 361 367 370 399 400 406 412 414 416 425 442 455 456 484 487 521 556 587 619 663 700 83 84 87 103 104 1108 1113 1122 132 1450 154 176 188 200 211 220 223 228 232 253 262 277 367 370 400 45 493 5 6 658 1054 1108 1114 176 184 194 211 287 337 348 349 364 417 450 484 499 506 552 566 636 103 108 109 1108 1113 1114 1122 152 167 171 172 177 1818 186 192 194 199 2 200 203 211 212 216 219 220 227 238 244 253 334 367 370 386 387 456 1005 1566 2 487 619 103 104 109 1108 1113 1114 1122 141 146 15 150 152 154 155 160 161 166 172 176 177 181 186 187 192 200 203 206 211 212 220 226 228 230 238 245 246 247 253 262 278 308 31 310 32 325 334 341 344 357 361 367 370 386 400 401 425 460 487 691 84 87 184 186 2 23 340 690 357 680 136 419 464 536 539 541 545 617 632 647 650 713 977 348 349 391 519 154 301 337 387 391 438 471 499 518 519 83 84 87 0 1 186 186 83 87 12 141 15 1594 166 228 248 31 310 32 337 377 386 404 436 499
35 1686 1594 1705 1731 1732 1793 1594 1612 1617 1619 1622 1629 1635 1636 1645 1672 1686 1697 1738 1751 1866 1919 1687 1700 1766 1794 3 338 682 7 73 976 983 146 1733 436 1594 1605 1618 1622 1624 1666 1696 1705 1287 219 353 436 1042 1203 131 132 137 138 143 152 157 159 169 172 184 188 209 236 240 273 335 378 384 0 1042 1100 1203 131 132 152 157 158 159 169 172 176 181 185 186 187 202 209 227 236 240 249 252 258 265 273 33 330 335 34 35 355 376 378 384 422 53 54 58 82 339 352 438 471 475 0 174 177 219 24 316 152 170 175 178 195 241 361 427 5 717 1 169 1818 1737 1594 1604 1605 1607 1703 1779 1817 153 184 0 1 103 12 132 141 157 164 175 177 181 187 188 2 202 204 206 218 220 221 252 31 32 378 384 422 432 488 548 58 67 84 103 178 184 207 220 221 226 1 108 109 141 143 204 230 241 103 1203 132 137 138 141 157 159 164 171 177 202 204 206 220 221 236 240 265 335 369 384 83 87 150 161 347 351 464 533 535 539 977 109 1100 150 17 172 174 184 209 227 251 252 258 267 33 330 34 35 357 53 54 58 82 83 92 1 109 150 162 169 170 177 273 422
36 1594 1607 1622 1631 1636 1645 1652 1694 1708 1763 1778 1868 1289 1594 1622 1635 1705 1713 682 1594 1606 1619 1620 1641 1660 1690 1730 1731 1735 1287 1287 1 1042 109 13 131 132 133 139 152 153 157 158 159 163 164 169 172 174 181 183 187 188 190 192 202 203 216 22 232 235 24 273 283 285 288 294 296 297 307 31 32 384 9 164 174 181 109 1251 1467 185 187 1594 1606 1653 1671 1672 1690 1704 1706 1723 1734 15 205 220 274 104 164 166 167 174 178 193 230 310 171 177 217 219 175 185 295 33 1733 1705 1730 1787 1612 1626 1627 1645 1653 1658 1673 1688 1697 1729 1761 1768 1785 1868 1817 104 15 172 177 230 104 230 310 10 103 104 109 139 146 154 155 157 159 162 17 172 174 183 193 204 207 217 219 220 230 232 244 245 246 257 258 29 3 307 345 366 368 383 407 470 488 5 58 594 92 1 103 139 141 146 157 159 169 175 183 202 204 207 209 220 235 470 594 104 109 1142 1149 153 159 166 183 216 228 232 249 283 284 296 297 31 32 344 347 351 425 487 226 223 6 110 15 174 181 185 216 217 274 10 1144 139 18 199 207 257 278 313 344 345 366 417 453 454 484 519 622 107 108 110 141 24 244 301 308 344 425 470 518 585 107 109 1099 110 121 139 157 159 170 172 174 175 183 188 190 199 207 209 24 244 257 326 345 348 350 364 366 384 400 406 445 450 488 499 506 58 594 83 87 1 1001 143 144 217 276 339 352 356 381 391 395 411 435 436 437 451 452 471 623 690 691 276 357 395 500 1818 249 400 401 402
37 1665 1785 1642 1643 1670 1705 1718 1731 1732 1751 1594 1622 1663 1696 1704 1706 1809 1603 1469 1500 1507 2152 682 983 338 1733 1594 1622 1660 1785 339 438 109 150 161 195 209 219 250 262 280 369 375 145 172 227 175 184 1602 1833 1705 1594 1661 1817 106 107 110 119 120 132 133 145 150 152 157 159 164 174 181 182 184 202 203 213 219 237 238 240 257 280 316 35 384 385 387 388 392 400 427 459 5 548 82 103 164 166 169 174 177 184 196 204 208 209 216 220 221 242 378 437 8 107 133 157 159 161 163 174 177 178 182 195 200 202 213 235 239 240 241 242 369 382 391 392 1 107 109 131 132 143 150 152 157 161 164 169 174 187 188 195 196 199 202 209 227 237 250 254 257 262 280 335 369 375 384 385 387 388 392 459 108 144 160 162 17 172 185 190 192 208 220 238 242 258 281 29 295 399 437 58 8 83 87 92 109 160 17 187 31 32 249 8 206 207 208 220 15 10 1448 1450 146 17 18 230 233 24 241 252 46 58 73 84 9 1599 1622 1662 1698 1719 1003 1004 103 1051 109 110 1224 131 143 145 15 152 157 161 162 164 169 17 174 188 199 203 221 227 237 250 262 270 273 337 339 350 352 356 369 381 384 385 391 395 438 450 459 46 475 499 506 57 58 87 104 1448 168 184 276 285 363 466 468 1818 1821 1836 0 110
38 1594 1622 1678 1735 1758 1779 1923 1627 1689 1730 1742 1820 338 983 999 1733 1594 1605 1607 1620 1621 1628 1632 1643 1645 1656 1688 1698 1720 1728 1730 1755 1761 1769 1804 153 188 1352 1003 1064 1220 139 164 200 211 244 257 262 265 369 384 389 438 696 133 137 138 140 197 234 471 475 175 1111 1115 1116 1124 1210 133 138 156 157 159 161 174 188 216 232 238 240 265 279 335 372 378 389 421 219 1594 1619 1689 1691 1594 1605 1616 1622 1626 1627 1637 1642 1643 1645 1649 1671 1673 1688 1690 1691 1706 1817 1222 131 134 138 139 150 157 164 172 174 177 188 202 226 228 237 252 256 258 262 275 280 385 108 18 207 209 227 281 29 58 57 1 109 110 1222 133 134 150 153 157 164 166 174 177 184 188 193 202 211 219 228 237 249 250 256 257 270 275 276 280 369 372 375 384 385 387 459 107 108 110 1124 1222 131 132 133 134 139 143 146 150 153 157 162 164 171 172 174 177 18 184 192 195 196 199 202 203 204 206 207 208 209 211 219 227 228 235 237 248 249 250 252 258 263 266 273 275 276 279 280 281 335 369 381 384 385 387 391 392 399 421 432 437 459 462 58 83 87 10 104 1222 131 132 133 134 139 150 157 164 172 174 177 184 187 199 202 206 207 209 227 237 256 258 272 275 280 310 335 357 369 384 385 387 392 400 401 459 504 513 514 676 683 8 108 188 219 228 172 209 252 253 258 273 276 103 143 171 177 195 196 206 207 208 241 242 274 107 143 146 187 249 357 58 1660 1111 1115 1116 1210 153 156 157 159 164 174 177 195 219 240 241 265 267 272 279 335 87 1623 138 143 171 177 192 203 206 207 226 238 241 339 381 391 437 438 471 475 107 195 206 252 267 357 369 387 392 1818 1 10 110 1222 143 153 162 171 174 177 184 190 192 195 196 203 206 227 228 238 241 249 263 276 280 399 437 438 475 108 109 131 132 133 134 150 153 157 164 177 188 199 202 207 211 219 237 241 248 250 256 257 266 272 335 369 384 385 387 392 42 459 462 83
39 1599 1606 1629 1645 1668 1684 1698 1717 1749 1785 1606 1612 1631 1645 1653 1677 1706 1728 1738 1751 1761 1905 1612 1639 1670 1671 1688 1697 1728 1906 682 983 559 1733 1594 1619 1666 1684 1722 1735 1796 357 202 213 232 426 1486 134 139 199 232 263 462 1 109 110 132 143 146 150 152 157 161 172 181 185 187 188 202 209 219 227 237 239 250 254 257 258 259 268 275 276 295 335 341 354 369 384 387 392 459 465 696 339 109 132 139 150 157 164 174 177 184 187 199 202 209 217 219 227 237 239 257 268 280 335 354 384 387 459 462 87 184 273 276 280 375 110 143 146 174 251 254 399 175 132 152 153 157 164 174 181 184 188 206 207 220 235 237 240 335 378 219 1088 1089 1180 1315 758 777 778 1594 1621 1622 1627 1631 1632 1640 1651 1671 1672 1674 1684 1798 108 160 17 192 206 207 29 406 58 175 178 195 238 241 131 171 177 195 209 219 235 241 259 335 107 108 110 131 133 139 141 143 146 150 152 172 174 181 188 204 206 207 209 219 220 227 229 232 237 241 242 244 251 258 264 271 274 280 385 399 463 468 487 488 87 104 107 1109 132 144 145 146 15 152 17 171 172 174 177 178 206 207 220 230 232 240 241 242 254 258 259 263 342 353 369 377 399 404 436 461 467 505 58 8 172 184 187 209 226 258 263 274 334 67 143 162 184 192 201 278 308 318 320 344 356 381 391 400 414 422 425 428 487 519 529 619 622 84 107 131 150 157 162 199 202 219 239 250 264 273 369 392 459 58 1061 276 278 474 499 528 150 168 339 352 381 391 438 497 144 347 351 359 400 419 430 464
40 1660 1743 1925 1594 1666 1689 1710 1713 1739 1740 1779 1782 1907 1594 1617 1628 1691 1692 1693 1781 1788 3 338 4 682 976 983 999 1020 1021 1029 1030 1031 1034 1068 1069 1216 1226 1733 248 276 357 500 1599 1686 1689 1691 1719 1732 1758 1851 1907 1014 110 152 174 185 209 251 267 283 294 296 297 307 31 32 184 484 6 131 133 146 157 166 167 169 171 176 184 188 219 227 237 252 284 378 384 385 109 209 219 223 276 132 133 152 164 181 186 202 211 232 235 335 369 426 175 109 152 187 276 5 1617 1620 1713 1716 1740 1816 1710 146 150 152 161 169 181 188 226 258 267 272 295 335 369 384 84 207 161 308 313 425 22 10 206 207 220 92 243 42 714 110 150 161 184 286 313 417 505 7 1660 209 276 357 10 102 104 11 127 18 2124 2127 2128 22 23 29 3 36 4 41 46 57 67 7 73 8 83 92 93 1 108 109 1107 143 146 150 191 226 24 251 252 267 276 31 32 335 357 371 1 144 166 167 24 243 325 400 401 42 487 519 662 7 108 1103 150 278 356 363 425 73 10 104 131 132 133 141 150 152 16 161 164 166 167 176 184 188 195 202 206 209
41 1594 1649 1683 1685 1700 1750 1594 1599 1606 1619 1627 1629 1645 1649 1652 1660 1661 1671 1672 1681 1683 1757 1798 429 228 1733 1605 1620 1621 1628 1682 1691 1805 1252 1818 1632 1661 1689 1733 1594 1615 1616 1617 1622 1817 1 109 110 12 150 154 158 159 160 161 162 172 173 174 181 184 185 190 195 204 206 207 208 220 226 232 251 252 258 265 275 279 31 32 326 330 378 384 399 84 108 109 12 133 139 187 191 202 209 217 226 245 272 275 285 32 107 131 352 381 391 438 472 475 147 149 733 738 913 83 108 131 133 141 142 150 158 159 161 169 172 174 184 192 196 202 204 205 206 207 208 209 217 218 220 226 236 238 241 242 252 258 334 363 372 393 456 178 195 242 15 2 238 274 378 608 1594 1617 1689 1755 143 144 339 352 363 381 391 396 411 419 430 437 438 471 472 475 522 523 524 534 535 541 546 610 632 633 649 650 713 987 363 430 536 617 1818 347 351 359 1 104 141 162 171 172 173 174 204 207 208 209 230
42 1594 1594 1622 1664 1594 1660 1666 1678 1696 1721 1731 1732 1785 1070 1594 1612 1613 1614 1622 1626 1629 1630 1632 1635 1636 1637 1639 1640 1643 1645 1649 1652 1670 1672 1681 1688 1697 1710 1740 1761 1802 1906 1605 1713 1379 1381 1412 147 148 149 1506 1862 45 623 733 768 773 835 838 1173 1174 1315 1358 147 148 149 1941 1954 770 793 825 1333 1363 1962 2010 770 1465 1468 1520 3 338 7 976 0 1 104 1078 1111 1210 141 161 169 204 236 311 344 4 400 401 417 424 584 628 660 681 687 710 711 1731 1733 1827 0 1 109 132 133 156 161 164 175 181 184 198 2 200 202 203 209 213 227 232 24 325 334 335 369 378 1468 1521 1576 1587 1589 1590 1594 1601 1608 1619 1621 1622 1660 1661 1696 1744 1785 1289 1468 1521 1467 1487 109 162 492 174 209 1264 1365 1439 28 760 836 109 425 109 185 24 175 109 989 1821 1822 1916 1043 1594 1619 1620 1627 1657 1666 1733 1781 1785 1594 1622 1679 1954 1955 1956 1957 1958 1959 1960 1961 1962 1963 1964 1965 1966 1967 1968 1969 2010 2039 2045 2046 147 148 149 733 738 913 1930 780 1594 1605 1658 1679 1009 1010 1011 104 15 162 166 171 175 178 185 188 195 201 209 217 227 318 319 320 408 518 558 597 669 686 699 0 108 133 150 184 187 202 217 219 250 372 0 110 152 191 2 227 237 273 346 381 391 463 474 475 497 664 979 1049 109 15 185 187 258 267 273 285 357 110 187 267 285 400 401 514 581 110 1173 1273 1335 1346 1347 1348 1349 1363 1391 1411 147 148 149 1934 1935 1936 1937 1938 1939 1940 1943 1944 2047 35 43 738 768 830 838 844 850 926 425 585 0 1101 141 169 171 184 185 204 207 220 336 342 404 467 505 687 0 1 109 17 175 185 187 2 204 206 207 218 227 392 664 83 250 474 0 131 150 151 175 184 2 257 31 32 357 1009 201 320 439 665 12 31 37 109 132 133 169 185 187 202 219 278 687 1 150 152 1594 184 200 232 237 24 240 335 358 369 384 84 87 1295 147 2187 109 185 285 327 333 372 518 564 581 97 1594 1607 1624 1660 1666 1723 1724
43 1660 1661 1666 1685 1687 1710 1717 1730 1664 1683 397 429 7 678 172 1623 1627 1660 1661 1683 1687 1703 1750 1774 1784 1521 436 1252 175 1818 1627 1733 1766 1785 1700 1763 1767 1779 1599 1622 1627 1660 1695 1700 1755 1766 1799 1817 1 108 110 1118 143 146 150 152 156 157 163 164 172 174 181 191 2 202 217 227 232 237 240 251 252 253 254 258 263 267 273 275 277 279 303 304 306 330 335 340 355 368 371 378 388 393 399 426 468 84 1 1119 132 138 141 150 1563 160 162 168 184 202 204 206 207 208 209 220 221 258 262 271 314 326 387 406 422 426 467 58 104 107 131 132 133 134 135 141 150 156 161 164 166 169 178 181 184 188 199 2 200 202 203 204 207 209 216 220 221 228 232 236 274 310 334 335 378 392 8 172 177 251 254 399 109 173 174 177 178 185 188 196 226 334 187 219 1119 12 1224 141 150 163 172 173 177 181 187 2 204 208 209 221 223 227 232 242 251 252 253 258 262 279 302 31 32 330 355 368 388 399 426 5 6 61 83 363 187 217 258 278 285 484 492 683 608 1051 110 228 247 248 266 276 308 313 348 349 350 400 418 425 434 485 487 491 492 518 519 528 552 619 701 97 1604 1629 1685 1763 1842 104 17 585 659 357 104 141 204 220 3 357 678 7 1 1023 108
44 1043 1594 1619 1620 1664 2091 837 1460 147 148 149 2004 2005 2049 2050 2090 429 682 7 1043 1596 1678 1755 1256 1257 1280 1284 501 561 659 707 997 998 1252 175 32 471 1818 1617 1622 1733 1778 1592 1660 1664 1817 1008 107 110 131 132 133 139 15 152 154 155 158 160 172 173 175 181 185 188 190 191 200 202 219 232 244 245 251 252 254 257 258 273 295 334 369 384 389 392 399 84 972 108 132 133 137 138 141 143 144 145 146 15 150 152 154 1557 157 158 161 162 163 164 173 178 181 182 184 195 2 200 202 203 204 207 209 220 226 227 232 235 236 241 242 251 253 254 257 258 263 273 275 279 335 345 368 378 392 399 404 422 457 481 499 0 104 1099 110 160 162 177 185 187 190 2 204 206 217 220 24 242 281 326 334 67 9 107 425 515 518 619 1 178 321 352 363 427 475 504 518 704 561 707 973 980 984 109 131 187 226 230 233 285 339 437 562 659 707 1 228 247 248 266 273 348 349 350 364 398 445 450 499 506 528 552 635 678 692 1605 1617 1692 1693 144 173 177 178 188 192 2 209 217 220 241 242 334 352 378 391
45 1460 1593 1721 789 837 876 877 1666 1594 1613 174 174 1594 1621 1622 1660 1696 1730 1731 1778 1268 1594 1599 1606 1608 1622 1645 1678 1684 1691 1770 1845 1289 1017 1021 1043 1594 1606 1609 1615 1619 1620 1627 1667 1685 1705 1713 1740 1753 1770 1781 1805 1827 168 258 1616 1619 1629 1694 1808 0 161 176 2 209 216 809 945 1594 1606 1622 1623 1624 1627 1629 1658 1659 1661 1689 1702 1758 1778 1798 1805 139 152 154 155 157 159 170 181 183 184 232 244 273 277 302 305 367 369 379 441 466 184 232 244 303 304 367 368 369 379 1046 139 157 159 169 183 184 232 244 292 352 367 368 379 381 391 441 471 13 132 139 143 145 146 153 163 181 184 185 191 199 200 202 203 22 245 246 285 302 305 306 317 369 371 378 380 422 428 441 468 109 1733 1609 1622 1629 1668 1661 1612 1613 1626 1640 1645 1649 1672 1688 1701 1823 1817 104 131 15 166 167 177 188 195 230 242 310 8 219 108 141 142 160 161 162 168 185 187 190 195 204 207 219 221 230 247 248 250 254 258 273 275 341 5 8 84 983 104 108 141 160 162 174 187 195 207 219 221 227 230 248 250 258 275 341 5 8 1202 175 45 697 725 727 741 768 779 800 813 818 829 838 866 867 872 889 893 897 922 926 927 941 962 301 325 344 519 0 220 87 175 3 508 976 131 15 161 166 176 178 188 195 209 216 221 230 242 8 104 166 310 139 245 490 528 0 10 142 2 204 207 220 221 281 31 46 142 204 205 208 221 12 177 219 32 65 723 727 753 755 756 841 857 881 898 968 175 286 3 508 682 976 983 107 108 160 162 174 190 220 227 254 273 275 347 351 359 430 533 535 540 541
46 111 1428 1429 1430 1461 800 824 831 841 846 862 887 902 914 915 926 927 941 1594 1606 1610 1613 1622 1626 1631 1632 1635 1636 1637 1639 1643 1645 1646 1652 1653 1660 1672 1688 1691 1697 1761 1798 1833 926 148 1440 2017 2048 2051 45 868 1001 1070 143 144 1605 1607 1627 1635 1636 1637 1656 1657 1660 1663 1666 1668 1670 1681 1686 1694 1696 170 1705 1741 1769 1788 1793 1906 378 403 437 773 835 1289 1465 774 976 1103 1594 1602 1605 1606 1609 1620 1622 1635 1637 1645 1660 1661 1677 1684 1685 1689 1700 1718 1735 1738 1834 1881 1882 381 391 411 438 471 472 668 679 109 110 1587 1589 1590 1602 1622 1627 1640 1663 1681 1687 1689 1775 1797 1287 1520 1945 28 659 144 203 265 485 1251 1365 1467 2137 2138 0 141 144 1594 1602 1617 1618 1627 1629 1637 1642 1652 1663 1674 1702 1704 1718 172 1754 192 2 203 204 209 24 251 273 276 293 31 32 33 34 35 381 399 437 515 53 54 548 702 82 376 143 181 187 203 515 548 222 1356 1431 144 1931 33 34 35 432 53 54 751 753 788 810 82 835 853 854 868 896 990 104 144 192 230 404 432 67 868 1731 1733 989 2024 1594 1606 1740 1789 1961 1969 2010 2039 2045 2046 2058 2139 113 111 112 1200 1285 1288 1377 1379 1381 1410 1415 1423 1511 1518 1929 2018 718 719 725 727 741 768 798 813 824 825 829 838 840 841 845 848 849 864 885 901 902 919 920 926 933 939 948 1594 1613 1627 1628 1629 1630 1632 1635 1638 1645 1647 1649 1670 1671 1706 1708 1728 1835 1853 1885 1817 104 110 169 184 192 2 400 432 487 514 565 73 0 103 132 133 141 142 143 144 15 152 157 161 164 169 171 172 178 181 184 192 195 2 202 204 206 220 222 232 24 31 32 335 369 378 387 399 401 426 432 437 487 623 67 141 142 2 204 220 24 144 171 24 321 4 427 432 504 510 517 704 705 706 148 866 108 109 13 161 187 22 24 278 299 344 417 5 512 67 681 1056 144 274 437 104 132 164 171 178 184 203 432 87 432 87 400 408 487 518 558 1045 1048 1063 282 337 347 351 359 364 445 450 492 498 499 506 635 144 172 177 195 247 437 391 438 471 132 144 161 162 172 228 244 263 278 399 437 58 110 1344 1345 1346 1347 1348 1349 1424 1943 1944 1999 2032 226 43 471 746 747 794 818 1049 1360 1411 147 149 184 192 1995 2000 2001 2030 2031 2033 2034 733 749 783 888 895 217 278 794 1622 1818 1822 1 110 1264 147 148 149 733 738 748 818 1 143 144 169 2 432 1006 1024 103 104 108 110 1110 1145 131 132 133 137 138 143 144 145 146 15 152 157 169 171 176 178 18 181 184 186 190 194 202 203 204 206 208 209 220 221 232 242 254 258 29 335 337 350 360 369 378 387 391 400 421 426 430 437 445 499 57 622 67 8 184 347 351 401 540 206 104 143 144 15 152 177 195
47 1594 1622 1701 1758 1858 1594 1617 1620 1621 1628 1417 338 4 682 976 983 999 1733 1594 1679 1710 1724 1934 132 150 166 167 171 202 209 211 242 243 276 358 8 152 156 167 181 2 200 232 236 238 335 369 372 144 175 1818 1733 1594 1607 1616 1617 1619 1620 1621 1622 1628 1658 1669 1691 1713 1740 1758 1299 902 1817 0 1 109 1115 15 152 159 162 166 167 171 174 181 184 185 188 203 232 24 240 242 243 247 248 257 276 335 339 373 378 421 438 471 475 58 10 108 109 131 15 150 167 171 205 206 209 221 227 310 378 172 109 132 150 162 166 174 176 181 184 200 202 206 207 209 219 236 238 252 273 279 335 369 373 384 8 108 169 228 248 109 219 252 254 267 175 144 146 152 162 166 167 184 185 187 203 211 24 242 253 276 299 308 313 325 339 344 348 349 356 357 389 391 400 438 450
48 751 1609 1622 1645 1685 1733 1755 1289 175 1733 357 445 566 1608 1620 1678 13 185 187 217 22 226 276 295 307 31 316 32 357 737 1085 1547 723 741 754 916 962 967 1753 1632 1685 1730 1608 1788 1612 1619 1645 1688 1768 1817 1 132 150 152 153 157 159 173 174 176 184 186 187 200 202 209 216 221 232 236 290 3 302 34 374 378 399 422 448 53 82 1 142 152 156 157 160 162 164 171 176 177 181 191 200 206 217 219 274 276 8 1 131 132 15 150 160 162 176 186 187 191 202 203 209 227 236 371 378 422 67 87 175 4 429 682 976 217 219 438 451 1426 1427 697 718 721 723 725 727 728 729 752 753 754 812 814 815 857 880 881 897 949 962 967 1666 152 1544 1545 2 203 347 349 351 359 378 398 421 498 499 552 867 922 866 1599 1606 1612 1614 1622 1626 1627 1630 1632 1637 1639 1642 1645 1649 1652 1660 1666 1667 1670 1673 1681 1698 1708 1710 1718 1728 1730 1752 1781 1798 1833 184 337 357 402 42 556 681 175 144 146 230 339 360 378 451 1818 1836 104 1054 152 181 203 230 310 348 349 104 1101 152 216 227 230 293
49 83 150 226 87 1755 1594 1617 1618 1693 1594 1607 1620 1622 1289 109 157 159 1594 1619 1622 174 1781 183 229 243 264 276 399 1016 1021 1027 1287 1 131 132 133 150 156 157 159 162 169 174 179 181 183 185 190 198 202 213 215 216 232 235 29 378 58 11 16 22 223 25 26 27 36 41 5 6 61 67 87 1043 1070 1657 1733 1016 1017 1021 104 15 153 167 196 205 206 220 230 241 310 171 177 175 1733 1594 1615 1730 1817 87 1 10 103 141 142 15 187 188 204 207 208 217 370 92 109 139 219 232 331 1 12 150 187 230 285 31 310 32 192 278 308 325 344 396 425 488 492 519 545 622 704 705 3 429 7 278 301 344 347 351 359 540 622 104 110 131 132 133 139 141 142 15 153 156 157 158 159 169 171 174 179 181 183 185 192 198 202 204 205 206 207 208 213 215 216 220 232 235 241 262 31 32 345 350 370 378 383 390 445 499 528 630 83 84 87 1337 217 276 434
50 1663 1713 1921 1594 1785 1070 1594 1678 1690 1692 1713 1785 1834 1594 1657 1836 1619 1625 112 741 813 907 787 833 1173 1322 1323 1324 1377 1379 1381 1412 1418 623 768 838 959 1092 110 1173 1190 1191 1314 1322 1323 1324 1330 1344 1346 1347 1348 1349 1363 1377 1379 1381 147 148 149 1934 1935 1936 1937 1938 1939 1940 1946 1962 1965 1972 1988 1994 2012 2018 2047 35 43 45 623 738 765 768 770 825 830 838 886 888 945 1173 825 959 1289 1465 1468 1520 1579 1581 536 682 983 1021 1027 1206 1623 1731 1778 1827 223 276 31 42 434 5 500 6 1487 1594 1596 1657 1713 1735 1758 418 691 1254 1263 1302 1587 1589 1590 1945 282 347 359 42 464 2149 11 12 2124 2125 22 31 36 37 41 42 6 104 126 1264 129 1365 3 332 4 7 700 73 83 836 84 87 89 276 396 146 169 171 2 228 247 248 260 358 378 357 143 144 146 356 362 365 381 391 411 438 475 497 649 1924 1818 1622 1666 1043 1070 1244 1594 1602 1620 1622 1628 1657 1660 1664 1666 1685 1706 1713 1733 1734 1737 1622 1700 1713 1744 113 2072 112 113 1425 2068 696 718 725 726 727 741 752 805 813 814 823 824 827 829 841 861 885 889 902 907 908 919 926 930 968 1594 1605 1915 1817 0 1 104 1059 107 109 119 131 132 133 144 146 15 150 152 156 159 161 164 167 171 172 173 176 181 184 185 188 195 2 200 201 202 211 216 232 240 251 252 258 272 279 330 335 355 369 373 378 399 426 437 438 474 486 565 667 8 278 309 408 484 486 487 488 489 492 495 556 339 438 184 209 223 309 318 319 320 352 362 400 407 408 412 413 414 415 442 475 490 497 548 560 1059 184 5 0 1 10 102 108 1122 141 143 144 150 161 18 184 187 2 206 217 220 221 227 34 35 437 53 54 57 82 92 17 187 29 58 691 11 14 2 2097 2098 2124 2125 2126 2130 35 36 372 38 39 40 41 43 53 59 6 62 64 90 339 1092 1337 1338 1339 1340 1341 1356 1442 147 148 149 1932 1944 2017 2048 45 702 733 736 738 765 770 850 868 951 963 990 1059 143 146 152 159 217 232 240 309 299 406 681 12 31 37 1127 1539 1540 18 276 299 301 308 321 323 346 357 362 365 404 417 425 438 471 495 497 649 1 217 322 400 514 219 0 1 1080 2 217 223 276 283 288 294 309 312 339 412 413 434 438 442 451 452 490 497 418 418 10 1001 103 104 18 196 201 207 308 321 322 323 357 377 400 403 416 417 425 453 454 455 487 495 497 514 521 580 581 601 603 619 640 684 685 686 92 104 109 1122 15 167 172 187 195 258 31 32 399 5 57 8 418 144 146 178 283 104 106 110 120 146 184 195 2 228 230 247 248 253 266 278 299 301 308 310 311 313 325 332 337 344 400 402 425 485 487 489 493 498 499 519 530 619 644 645 646 681 11 126 129 147 148 149 2124 3 35 36 38 39 41 43 53 62 67 7 733 738 8 83 84 87 89 913 1070 1244 1596 16 1657 1662 1667 1698 1704 2125 6 166 184 276 363 1264 1350 175 737 137 138 157 170 172 184 188 191 195 207 228 252 276 282 29 315 348 349 363 369 396 464 486 5 500 518 533 539 540 541 564 565 566 608 610 632 647 713 32 34 659 678 123 127 2113 2127 2128 23 411 42 5 93 143 1450 184 276 336 339 396 42 438 471 531 611 10 1006 102
51 1623 1594 1606 1617 1623 1666 1698 1700 1705 1731 1753 1755 1662 1782 1799 3 338 4 682 7 976 999 1733 1042 107 109 1124 132 152 158 159 162 184 188 202 209 232 254 258 279 354 355 378 422 426 496 58 584 1070 1594 1622 1657 1778 1789 1790 1 107 1124 131 132 150 156 161 172 176 184 187 190 216 219 226 227 236 243 252 369 378 1 132 137 138 152 156 158 159 184 232 265 335 354 369 384 422 426 584 175 1 1733 1738 1896 1594 818 109 132 145 152 161 169 176 181 185 202 203 216 219 232 235 335 378 10 108 143 146 173 191 206 207 209 267 357 373 1049 143 144 15 166 167 184 193 195 203 437 171 249 87 132 152 161 169 176 209 235 249 267 335 369 373 143 145 184 228 247 253 313 356 377 391 400 402 404 437 518 204 220 356 357 1594 1596 1620 1623 1637 1664 1667 1706 108 131 132 138 143 1450 150 152 156 157 159 161 162 170 172 173 184 191 202 204 209 220 226 227 232 251 258 265 267 279 29 335 354 355 369 373 384 385 403 426 488 496 58 658 664 8 175 276 396 434 690 1836 161 216 228 352 391 438 471 143 166 171 184 203 403 404
52 1678 1890 751 1785 1594 1637 1712 1717 1728 1738 1781 1596 1785 1632 1637 1647 1650 1683 1692 1768 1798 1829 131 132 152 236 448 705 175 1733 152 159 257 335 1594 1606 1608 1629 1632 1637 1660 1774 1792 1289 1352 791 110 1156 13 131 132 146 150 152 159 161 162 17 174 184 185 186 187 191 202 209 219 22 227 228 235 252 267 276 29 305 330 340 355 357 378 399 58 157 164 257 335 368 737 109 15 176 184 216 219 226 259 42 67 13 185 22 1818 1733 1606 1629 1706 1828 1614 1661 1728 1730 1817 0 103 104 142 15 150 161 175 176 184 188 204 207 208 209 216 219 220 226 228 250 274 310 378 4 8 983 110 132 133 153 156 164 169 171 177 178 181 195 200 241 295 3 131 1 150 184 192 250 330 346 355 87 175 3 4 429 682 976 983 1142 1144 1237 184 230 247 278 308 320 323 325 357 378 400 401 414 415 425 452 453 454 455 485 509 519 587 613 619 7 228 247 248 266 337 344 622 487 514 683 97 110 184 219 228 247 278 29 298 299 344 400 401 417 485 492 551 619 681 1094 1175 1176 1196 1197 1443 187 310 702 723 724 727 728 754 771 807 808 874 955 962 967 993 682 0 1005 13 141 15 150 177 18 181 184 185 188 206 207 217 219 22 228 282 29 321 347 348 349 351 357 359 364 391 398 419 46 464 499 506 523 533 537 540 552 635 92 987 1749 376 108 109 110 178 187 188 191 209 226 227 24 241 330 355 378 1594 104 15 2 203 274 363 10 103 150 207 274 3 363 57 73 8 92 175 3 4 429 682 7 73 983 0 137 138 146 152 157 159 164 169 171 176 184 185 190 202 206
53 1594 1637 1704 1612 1637 1827 1594 1605 1619 1626 1629 1632 1639 1656 1666 1668 1681 1694 1696 1698 1723 1758 1794 1798 1816 1594 1607 1619 1620 1627 1632 1635 1637 1642 1663 1667 1694 1705 1710 1731 1738 1739 1740 1755 1789 1878 1602 1619 1620 1629 1670 1673 1700 1717 1740 1752 1287 1042 109 159 174 187 240 264 368 392 1607 1612 1638 1643 1704 1706 1738 1740 1742 1753 0 2 279 143 15 171 178 192 195 209 242 104 131 132 137 138 387 401 157 33 34 35 53 54 82 1733 1599 1604 1605 1606 1619 1622 1663 1686 1687 1692 1696 1719 1737 1797 1594 1612 1613 1622 1649 1672 1697 1706 1834 1835 1817 173 188 0 1 108 109 131 132 133 138 141 15 150 152 156 157 161 162 164 171 175 176 178 181 184 185 195 202 204 206 209 219 220 274 279 33 335 35 369 378 426 432 53 58 8 84 133 152 157 159 204 206 207 221 240 34 368 369 382 392 82 184 273 109 131 139 15 152 160 174 184 190 227 84 150 132 152 156 157 186 187 198 202 227 369 382 87 178 242 391 404 436 976 0 1 104 132 133 138 141 1450 15 152 156 157 161 171 173 175 176 178 181 184 188 2 202 204 206 207 209 219 220 279 335 369 378 381 426 438 471 475 535 546 658 347 351 359 0 137 161 175 184 2 242 1818 1836 104 143 217 1006
54 1594 1607 1622 1659 1660 1661 1701 1710 1763 338 682 983 1718 1758 338 999 110 1204 1205 145 150 158 164 170 172 174 184 185 187 188 209 219 227 228 237 240 249 250 256 257 273 275 276 280 29 369 378 388 389 421 459 58 1605 1729 339 471 497 143 166 171 177 184 209 258 384 177 199 275 175 131 187 190 250 280 29 1733 2147 724 1629 1 1001 104 1100 1101 1212 131 132 143 144 146 157 159 164 169 170 171 174 178 181 184 188 192 195 196 202 213 216 228 230 232 235 236 240 241 242 252 310 335 336 357 364 378 404 436 461 499 506 87 102 108 206 207 209 347 351 359 375 378 232 150 249 0 104 109 110 1204 1205 131 133 134 145 150 158 162 164 172 174 177 188 195 199 202 209 215 227 228 232 237 240 256 257 258 259 273 280 369 378 384 387 388 389 392 421 459 58 166 192 203 204 230 83 87 184 339 452 497 979 0 108 131 133 143 145 164 169 172 174 177 184 188 190 195 207 215 219 237 240 249 258 276 375 378 421 141 142 204 206 207 375 432 437 10 104 109 110 132 150 153 160 161 170 206 209 256 275 335 389 58 92 145 207 339 381 391 438 467 471 497 668 145 153 159 161 164 174 183 184 209 219 227 228 237 240 256 258 363 369 375 380 384 387 389 392 457 187 204 238
55 812 834 1599 1606 1612 1627 1638 1639 1643 1645 1681 1688 1692 1698 1700 1763 1769 1596 1622 1710 1289 3 338 4 429 682 7 983 1781 338 1501 1 107 109 110 131 150 160 161 162 17 174 185 187 190 209 219 273 29 341 5 58 172 174 188 230 251 252 253 254 399 107 109 15 151 16 171 177 188 209 217 218 219 227 61 104 15 166 167 196 230 249 151 166 167 171 109 226 253 399 175 1098 1733 1660 1666 1682 1729 1730 1757 1788 1817 336 342 353 1 226 141 142 184 204 206 207 208 220 188 1049 118 132 133 139 143 152 156 157 158 164 169 181 182 184 191 192 199 202 203 211 231 232 235 237 238 240 243 257 279 357 368 369 378 415 108 109 141 162 18 187 191 204 207 220 226 357 368 415 58 87 92 132 133 164 174 182 184 192 202 203 235 84 350 356 499 143 147 149 1821 1836 42 175 276 61 10 166 167
56 1785 1713 1755 1244 1607 1620 3 338 4 682 7 73 976 983 0 1 103 104 110 185 2 208 227 8 83 1733 1594 1607 1713 1809 1 2 175 1043 1070 1594 1605 1617 1657 1693 1733 104 160 162 188 219 226 326 8 0 109 144 146 226 404 1 307 352 365 184 187 204 221 285 422 103 141 174 184 196 204 208 217 221 209 210 226 273 276 395 407 8 2 204 207 221 399 24 278 493 648 1594 1595 1619 1678 187 276 285 395 434 500 187 285
57 1594 1594 1678 1790 1657 1790 1751 1790 1107 1109 157 159 1735 1751 1755 183 184 2 217 293 335 345 404 436 461 1015 1016 1017 1018 1021 1031 1068 1156 145 172 175 186 2 228 262 277 285 362 369 42 471 475 497 668 1287 1352 1255 1594 175 187 285 356 497 184 187 285 42 87 1733 1594 1618 1755 285 1001 104 1049 1102 15 166 172 178 195 2 217 228 230 247 310 336 339 373 377 378 391 399 411 432 471 497 73 8 976 161 171 177 2 209 216 266 381 4 67 107 438 109 187 285 983 10 135 138 157 169 183 186 187 206 230 257 258 285 286 339 352 378 411 438 471 472 497 87 103 107 141 142 15 16 161 166 167 170 171 173 177 178 184 188 193 195 2 204 206 207 209 219 220 230 285 3 304 342 373 375 378 391 5 58 7 976 104 132 133 163 164 169 181 202 216 235 239 331 335 336 345 355 366 369 390 4 477 478 479 480 481 73 104 107 1102 132 133 163 166 169 171 177 178 181 184 193 195 202 203 207 219 230 235 239 242 3 310 326 336 353 355 369 378 399 477 478 479 7 73 8 92 103 109 110 132 133 142 144 146 150 162 163 164 169 173 175 181 184 188 202 203 204 205 207 220 221 235 239 285 29 335 338 345 366 369 437 479 480 481 58 1001 103 108 139 141 142 143 144 146 15 154 155 166 167 173 178 184 188 193 195 204 205 206 207 220 221 245 246 331 340 373 377 404 437 438 477 976 104 144 150 170 175 181 184 185 203 216 219 222 228 247 248 266 285 32 339 345 366 373 391 480 481 87 175 1013 1245 132 133 150 163 164 184 192 202 216 235 238 239 295 335 347 351 359 378 381 391 396 464 479 523 524 533 535 536 537 539 541 543 544 546 567 977 630 1013 102 1073 143 144 172 18 187 192 196 203 219 220 233 238 258 281 285 346 352 356 391 399 411 432 437 452 471 472 475 479 497 526 57 649 668 8 979 1594 1599 1666 1684 1698 1751 1752 1001 104 107 109 1101 1106 15 150 161 187 188 209 228 230 248 266 285 347 351 359 377 404 436 533 538 540 680 87 103 109 141 142 145 146 147 166 167 171 173 177 178 187 192 193 195 204 206 207 216 220 228 248 285 339 373 375 419 434 680 87 175 286 3 338 4 682 7 73 976 983 103 104 107 141 142 15 150 161 166 167 169 171 173 177 178 184 192 195 204 205 206 209 216 220 221 230 238 285 310 336 339 352 355 356 378 391 438 67 8 132 133 163 164 181 202
58 1594 1070 1660 1804 1468 1079 109 1594 1661 1666 1710 1718 1 1013 1015 1028 1031 1032 1720 1287 536 1743 1121 187 411 187 42 87 1733 1625 1663 1788 0 1013 104 1049 144 146 172 192 196 2 230 238 391 399 482 7 104 1155 1163 184 230 247 310 318 565 7 191 565 58 1541 1545 927 133 141 166 181 184 187 193 194 204 220 373 87 10 102 103 104 1079 1099 110 1117 131 133 139 141 142 143 145 146 15 150 152 155 156 158 161 162 166 167 169 171 174 175 178 18 181 183 184 185 187 188 190 191 195 2 205 206 207 209 215 216 219 220 227 230 237 245 246 249 254 258 262 276 281 29 295 3 310 335 339 357 369 373 378 392 422 432 441 46 57 58 584 696 73 8 87 9 92 976 108 109 15 219 228 42 84 1013 391 432 1236 184 228 248 266 318 391 417 663 1013 1023 104 1121 132 133 163 164 166 181 184 192 202 230 235 238 310 331 335 345 351 359 365 366 377 390 391 396 430 451 471 475 477 478 480 481 497 524 533 534 538 539 540 541 543 545 680 700 977 1099 1134 160 17 174 178 184 191 195 201 206 209 217 220 227 228 247 248 254 256 262 29 299 335 346 356 369 381 391 392 441 491 493 527 578 589 619 667 9 1013 391 102 104 132 133 141 163 164 166
59 1620 1755 1661 1735 1043 1070 1594 1596 1599 1609 1615 1620 1664 1666 1678 1755 1765 1785 1790 1904 1619 1620 1705 1713 1733 1070 1594 1596 1599 1605 1615 1617 1622 1627 1657 1664 1666 1678 1697 1713 1716 1740 1755 1764 1785 1891 1904 1287 1818 1602 1594 1705 1731 1740 1788 1896 1605 1606 1914 1817 0 1 104 131 132 133 139 141 15 150 152 153 160 161 162 169 171 175 176 178 181 184 185 187 188 190 2 200 202 204 206 207 209 219 221 227 230 24 242 258 260 273 274 279 335 355 356 369 378 381 387 391 426 432 8 15 161 144 1 219 87 976 83 87 109 190 204 206 104 109 1115 1116 132 133 139 15 152 157 159 162 174 175 176 200 202 204 209 227 232 240 258 272 273 335 369 378 384 387 426 8 84 9 396 430 535 546 650 713 987 988 1023 532 539 1450 348 350 438 445 450 471 499 506 552 1070 1608 1609 1617 1627 1632 1645 1657 1658 1678 1683 1684 1685 1706 1 391 1006 109 1115 1116 1124 1203 132 133 139 141 150 152 157 159 160 162 169 174 176 178 184 187 190 200 202 204 206 209 221 227 232 240 242 258 260 272 279 335 355 369 378 384 387 426 8 144 145 146 172 178 191 241 242 352 365 381 391 399 678 109 150 152 161 176 184 200 209 227 230 335 369 87 131 132 133 161 162
60 751 1629 1289 1594 1606 1617 1622 1627 1635 1636 1638 1642 1649 1652 1661 1668 1706 1723 1730 1751 1761 1781 737 357 109 184 187 1259 855 1043 1070 1594 1596 1616 1619 1620 1622 1657 1594 1607 1616 1617 1620 1621 1628 1693 1713 1740 1758 1858 1594 1817 1 131 132 139 152 157 159 174 186 191 202 235 239 257 279 378 384 399 428 441 459 104 109 110 132 139 142 150 152 153 156 157 159 161 164 17 176 181 184 186 188 190 202 204 206 207 209 215 216 219 227 230 240 245 250 267 276 279 295 3 378 384 393 399 4 421 428 441 584 7 983 0 1 15 150 159 169 174 175 177 191 206 220 228 235 239 257 274 276 462 584 84 131 0 110 162 2 219 227 245 274 276 58 7 109 357 87 175 3 338 4 429 682 976 983 108 141 207 240 241 109 184 352 356 357 475 108 134 184 185 187 192 204 207 219 258 295 462 1427 1541 206 339 391 438 497 58 702 722 813 816 837 855 877 896 956 957 962 967 0 1 1163 150 166 167 184 2 219 276 310 347 353 359 363 396 413 419 430 436 459 464 524 533 540 977 910 1594 1615 1617 1621 1691 1854 0 1 104 108 110 131 132 138 139 141 142 152 1552 156 157 159 161 162 164 169 174 176 177 181 184 186 202 203 204 205 206 207 209 215 216 220 227 230 235 236 239 240 241 242 244 245 246 258 267 29 310 335 357 378 384 393 399 42 428 451 46 462 58 584 61 669 360 191 219 250 1818 0 1 108 152 157 159 164 174 176 2 227 235 239 240 257 357 364 378 399 450 462 506 648 983 10 109 110 132
61 1070 1657 1070 1790 3 338 429 7 73 1781 338 1289 1501 0 131 161 172 174 2 209 216 253 275 334 1622 1496 2171 2180 1 107 109 110 150 219 226 175 1098 1733 1622 1800 1661 166 167 219 230 682 103 142 162 204 219 220 221 233 57 58 92 209 0 1 118 132 133 150 166 171 177 178 184 188 192 199 202 219 226 238 242 274 378 514 61 67 1003 1004 152 156 157 159 181 182 198 203 232 354 150 226 29 83 87 649 1352 400 103 141 142 204 206 207 208 220 221 230 362 401 411 219 10 103 108 109 110 12 1224 132 133 134 138 139 143 145 147 149 152 157 158 159 161 164 17 174 181 1818 185 187 190 198 2 202 204 206 209 220 221 232 24 249 257 267 272 273 275 281 296 31 326 334 354 384 5 61 92 175 109 175 226 275 10 172 188 190 206 207 273 42 493 144 1003 1004 148 149 156 157 159 174 187 198 219 259 279 294 354 378 12 132 133 138 202 230 242 283 288 296 31
62 1419 1609 878 1594 1609 1622 87 87 1267 1307 147 148 1481 149 565 738 1173 1184 1185 1273 1304 1307 1324 1327 1335 1355 1358 1419 148 1973 1975 1976 2054 2120 2132 878 913 1304 1609 1632 1645 1660 1666 43 777 1289 1465 1468 1520 187 1974 760 87 103 141 1609 1613 1622 1626 1629 1632 1635 1636 1637 1638 1639 1643 1644 1645 1649 1652 1668 1674 1677 204 276 278 299 3 308 322 323 400 402 406 485 487 492 514 58 681 276 484 1264 1358 1587 1589 1622 1264 1358 1468 1487 1581 1583 1590 1945 42 2026 320 439 440 0 1251 1365 1467 1502 2110 42 737 760 780 836 945 1594 1609 1673 1785 1866 3 402 488 73 150 169 495 417 133 139 152 157 180 181 184 186 201 202 203 23 232 257 319 344 387 388 414 417 439 453 454 511 569 570 613 159 181 183 213 235 368 369 619 132 133 157 184 202 203 213 219 232 235 344 387 417 488 490 630 132 139 184 201 245 320 412 413 414 415 422 428 439 440 453 454 490 570 640 695 696 132 133 139 152 157 159 169 181 183 184 186 202 223 232 235 257 368 369 6 184 228 248 412 413 417 442 587 1731 509 510 1609 1360 1418 1523 1002 110 111 113 1181 1188 1189 1259 1276 1281 1294 1411 1414 1425 1970 2072 623 696 718 720 725 727 734 741 768 797 824 825 838 843 845 858 866 872 882 885 899 904 905 919 920 932 936 1606 1609 1614 1627 1629 1632 1635 1637 1639 1640 1642 1653 1656 1672 1688 1697 1728 1798 107 150 161 166 167 171 176 188 192 216 219 230 238 251 254 3 310 321 378 397 516 517 209 103 207 228 247 248 266 278 3 321 400 401 402 463 484 485 487 488 495 514 619 681 7 701 73 110 228 251 266 400 402 425 514 161 193 216 338 10 108 109 15 153 158 166 167 174 175 176 177 18 188 190 195 203 204 206 207 209 220 227 244 254 258 275 399 58 67 8 107 110 267 102 108 109 110 15 16 160 17 174 175 177 18 188 203 207 209 219 233 242 254 267 273 29 295 399 58 84 109 226 381 391 438 559 705 110 1190 1191 1335 1343 1346 1347 1348 1349 1358 1411 1417 1424 148 149 1938 1940 1941 1944 1946 1981 1983 1984 2014 2043 35 43 45 697 724 727 736 738 768 788 811 818 838 87 10 110 17 174 175 177 207 209 22 244 254 267 273 275 29 295 307 399 406 58 67 219 207 219 453 83 87 108 150 175 226 254 275 286 3 338 399 4 508 682 7 976 983 999 10 102 108 110 160 162 17 174 175 18 190 207 209 219 220 227 233 258 267 273 275 276 281 29 399 57 58 630 84 92 350 499 184 150 250 147 148 149 274 283 284 294 406 0 1 2 107 174 207 209 219 1297 312 45 702 723 727 731 734 753 754 817 841 857 858 882 918 952 969 175 286 3 338 397 4 429 682 7 73 976 983 999 325 107 121 161 188 207 209 220 222 228 248 250 266 267 273 276 278 31 32 347 348 350 351 359 364 395 400 448 450 464 499 506 58 617 648 650 692 83 986 987 1426 184 277 702 1818 1821 1410 1538 623 795 809 834 944 949 0 103 104 1053 108 109 1098 110 141 1450 150 161 166 174 184 192 2 204 209 216 220 228 247 248 254 273 275
63 1767 1594 1622 1627 1766 352 365 4 682 7 983 1594 1686 1696 1700 1703 1755 1793 1287 131 132 133 150 152 153 156 161 164 169 176 181 184 188 2 202 232 239 369 426 153 171 242 15 167 171 178 195 196 109 131 132 133 137 150 152 156 161 164 169 175 176 181 184 185 195 198 202 226 239 252 258 369 382 392 426 1352 1678 1785 1594 1387 1594 1817 131 132 133 150 152 156 161 164 169 174 176 181 187 195 198 202 219 226 239 240 250 334 369 382 384 392 426 84 1 1 206 207 208 227 87 206 207 209 258 167 204 2 209 227 250 87 142 178 192 195 208 219 230 238 399 8 87 152 167 181 184 206 67 164 178 204 293 337 343 404 436 487 622 73 108 153 171 204 221 227 241 242 432 83 153 171 184 205 221 241 242 783 147 148 149 733 738 144 1604 1622 1623 1686 1687 1718 1741 352 356 365 381 438 471 678 147 148 149 437 733 738 913 104 171 196 203 205 208 230 241 310 1005 1045 1048 1063 1450 337 350 356 381 398 448 634 636 67 1006 242 432 8 347 396 545 1622 1818 276 396 176 2 204 207 208 209 219 29 1 84 87 1 147 148 149 87 1 150 153 174 176 195 196 2 209 227 232 240 242 252 253 289 336 369 384 399 400 401 402 505 87 219 84 1594 1660
64 1623 1594 1609 1693 1698 1738 1740 1770 1790 338 682 983 999 1733 1594 1622 1639 1753 131 152 156 161 176 184 335 378 132 202 426 131 132 152 156 157 161 166 171 176 181 184 202 219 232 239 8 1112 209 219 310 426 335 175 1818 1733 1594 1615 1657 1689 1713 1605 1661 1799 1817 1 104 109 110 1115 1116 1229 131 146 15 150 152 156 157 159 162 164 167 176 181 184 185 187 190 191 198 217 218 219 22 226 230 232 236 239 240 243 257 260 273 274 29 293 310 335 373 378 384 422 58 67 8 103 141 146 157 169 171 181 2 209 221 239 217 0 103 104 108 141 146 157 169 171 181 2 209 220 221 239 320 412 428 587 217 166 205 221 397 83 87 166 356 169 104 161 505 1666 1594 1605 1617 1619 1620 1657 1112 143 144 1450 146 166 184 192 333 1052 227 298 299 42 400 42 1112 152 156 184 192 202 205 206 219
65 1594 1629 1645 1673 751 1660 1785 1594 1609 1635 1643 1645 1682 1687 1697 1698 1700 1713 1766 1775 1776 1780 1594 1605 1619 1635 1700 1250 1733 1289 1594 1599 1609 1621 1622 1627 1660 1685 1740 1785 1477 357 737 1 1008 1042 107 109 131 132 133 15 152 153 156 157 158 159 162 164 174 175 181 184 187 190 191 192 195 2 202 220 227 232 239 258 274 368 378 428 682 7 8 1818 1594 1609 1627 1636 1637 1656 1683 1594 1609 1665 1740 1594 1609 1614 1617 1627 1637 1667 1673 1817 1 103 150 161 171 209 219 221 241 171 241 373 87 175 429 976 107 161 184 276 301 313 1045 278 299 337 344 400 401 487 499 514 552 553 635 692 7 1005 278 344 400 99 108 187 188 191 207 219 220 347 351 359 385 1594 1606 1614 1628 1629 1637 1667 1682 1700 1756 357 359 42 216 310 339 360 391 438 451 471 337 339 360 365 411 438 451 499 1103 356 391 175 73 282 396 4
66 1731 1768 751 1660 1710 1735 1785 1594 1660 1751 1755 1660 1664 1792 1599 1704 1792 1797 850 1002 1094 1190 1191 1281 1379 1412 1414 147 148 149 45 623 733 738 768 771 772 838 913 959 1173 1196 1334 147 148 149 733 736 738 770 771 772 773 825 913 993 994 1355 1420 2052 777 1465 1468 1520 1587 1589 3 4 682 73 976 110 293 1 2 1731 1194 1258 1290 1291 1510 1581 1590 1594 1664 1665 1710 1743 2179 809 1258 1287 1289 1290 1471 1487 1501 1468 1513 1825 1843 1844 1846 1847 1874 1875 1876 1877 1892 1893 1894 1019 1020 1022 1026 1029 1032 1036 1069 1216 187 226 228 295 989 1015 1017 1019 1020 1021 1025 1027 1030 1032 1034 1036 1216 1251 1264 1293 1350 1365 1467 1945 42 836 143 159 164 184 210 226 276 340 421 434 437 500 438 486 565 565 736 1 150 278 280 301 308 321 323 375 425 485 492 1666 1733 2134 1375 1383 1393 1955 1956 1957 1958 1959 1960 1961 1962 1964 1965 1968 1971 1972 844 1523 1092 1094 113 1180 1196 1292 1334 1346 1347 1348 1349 1375 1383 1393 1424 1453 147 148 149 1939 1940 1944 2012 2014 2015 2043 2057 2085 2142 2143 2144 2146 2147 2148 35 43 483 697 702 724 733 738 758 839 844 850 895 911 913 938 955 884 1666 113 1 104 1058 1145 139 153 1559 1560 185 188 192 200 219 232 238 24 251 252 256 29 295 308 318 320 381 391 403 437 438 485 497 565 58 630 321 102 108 1128 1129 1130 1131 1132 1133 1134 1135 18 184 201 228 281 301 318 320 321 322 391 400 401 414 415 426 438 453 454 487 492 516 517 57 184 322 414 415 432 497 676 104 110 17 187 196 207 3 400 406 408 487 488 518 58 187 278 0 110 132 133 134 143 144 146 150 157 159 16 161 171 174 177 184 185 187 195 196 199 227 237 240 242 250 253 254 258 263 268 273 275 280 295 335 341 369 384 385 387 389 399 437 5 1092 111 112 113 1180 1187 1188 1189 1378 1390 1418 1423 1453 147 148 149 1929 1944 2085 45 483 697 702 718 725 727 733 734 736 738 741 742 768 786 796 797 798 803 806 813 824 838 839 844 845 848 849 850 851 852 863 864 885 886 901 902 904 907 919 926 930 945 946 947 948 955 958 964 968 0 1101 13 144 150 18 187 192 196 2 215 219 230 238 280 281 293 309 339 341 356 365 381 391 437 438 471 475 495 83 87 1153 143 144 146 166 167 172 178 184 193 241 242 306 339 346 377 381 391 403 411 436 437 438 471 497 505 247 1215 143 144 153 172 18 192 244 262 309 383 391 422 437 458 460 481 558 681 698 92 0 1 2 201 217 22 309 404 432 437 572 621 698 276 0 1001 108 110 1122 1128 1142 1146 1148 1149 1150 1156 1157 1158 1165 1168 1169 131 133 143 144 145 146 1551 171 172 174 177 184 192 2 201 202 209 210 217 219 228 238 257 258 262 275 276 278 280 301 303 309 318 320 321 323 334 339 340 341 346 356 357 381 388 391 396 399 400 401 403 404 422 434 436 437 438 442 456 471 487 488 493 497 515 516 517 518 553 556 601 619 659 660 683 1346 1347 1348 1349 1363 1411 1934 1935 1936 1937 1938 1939 1940 1946 35 43 959 1594 1744 1788 1332 1344 1346 1347 1348 1349 1363 1369 1370 1934 1935 1936 1937 1938 1940 1945 35 43 737 809 884 110 1144 133 184 201 210 228 241 247 248 278 301 318 320 363 392
67 1607 1740 1594 1619 1621 1622 1785 1620 3 338 682 7 73 976 983 1 104 161 166 167 178 188 195 2 209 216 217 230 252 254 258 310 334 381 391 438 471 497 690 1733 1 184 301 333 391 1291 1691 175 1101 131 160 17 184 191 404 1630 1635 1660 1661 1664 1677 1684 1785 1855 1621 1693 1721 1788 43 619 7 150 228 247 248 278 293 400 436 485 487 619 7 15 274 299 326 406 427 504 585 704 1082 132 133 137 138 139 144 146 169 17 18 184 206 207 228 245 247 262 266 301 357 378 395 406 518 58 690 973 980 1 150 363 400 401 434 87 104 150 152 158 181 200 335 384 8 87 184 104 141 156 162 164 169 181 188 198 2 200 213 216 257 335 369 58 8 980 107 109 110 1101 141 15 171 172 174 188 204 205 206 207 208 209 219 220 24 253 258 334 357 373 378 404 46 57 150 157 202 216 232 235 237 240 392 518 624 1596 1612 1614 1678 1684 1709 1746 131 15 18 188 2 207 209 220 230 252 253 254 258 357 363 381 438 475 448 184
68 1594 1601 1608 1619 1622 1659 1710 1744 1753 1264 1013 1121 192 2 238 360 399 404 472 668 630 1287 1287 42 536 1531 1532 187 1594 1605 1607 1618 1624 1827 184 187 226 230 285 310 216 42 87 1733 1594 1751 1594 1607 1658 185 352 381 391 475 1013 108 185 187 222 223 226 228 230 247 31 310 32 5 6 110 185 274 58 286 3 7 983 10 1008 102 103 104 1064 1066 107 108 109 110 1107 1125 1156 12 132 133 134 135 137 138 139 145 15 150 152 154 155 156 157 158 160 161 162 163 164 166 167 169 17 170 171 172 173 174 175 177 178 18 181 184 186 187 188 190 191 193 195 2 200 202 204 206 207 209 216 217 219 220 223 226 227 228 229 230 232 233 237 239 244 245 246 247 248 249 250 251 252 254 256 257 258 262 264 265 266 267 268 272 274 281 29 31 310 32 328 331 335 340 341 345 355 361 366 369 370 373 378 385 386 387 389 390 392 399 415 421 422 435 441 46 462 480 481 5 553 57 58 594 6 630 717 87 92 10 1008 1050 1064 1065 1066 107 109 110 1107 132 134 135 138 139 146 150 155 157 161 162 164 167 169 17 171 172 174 176 183 184 191 192 195 202 207 209 219 220 227 229 237 238 245 246 251 256 257 258 262 263 264 265 267 276 29 291 299 328 330 331 334 335 341 345 355 361 366 369 370 378 385 386 387 390 392 399 406 432 462 477 481 549 550 58 682 717 92 972 983 108 169 188 219 228 247 248 266 355 360 1103 1112 219 103 104 107 12 132 133 142 15 152 156 161 163 164 166 167 169 170 171 175 178 181 184 185 187 188 195 2 202 203 204 205 207 209 212 216 219 22 220 221 222 228 230 274 285 295 3 31 310 32 335 352 356 373 378 391 4 480 73 8 976 150 169 170 215 238 250 335 339 356 438 471 1013 104 1161 184 216 339 347 351 359 391 396 438 471 8 979 104 132 144 152 161 164 166 167 170 171 181 184 187 192 195 202 209 228 248 266 310 347 351 359 373 480 497
69 1461 840 842 1622 425 486 491 492 515 558 676 1304 1336 1386 1432 1440 1441 2008 2020 45 781 844 1304 1781 301 525 1264 1496 1982 1599 1606 1612 1613 1626 1627 1629 1630 1632 1635 1636 1638 1640 1642 1643 1645 1646 1649 1658 1659 1667 1676 1677 1681 1683 1684 1697 1700 1706 1749 1750 1751 1752 1761 1771 1772 1773 1783 1784 1869 1364 1496 2053 1471 1496 1917 1982 737 1040 1194 1392 1496 1953 1982 780 790 791 809 1594 1599 1602 1606 1616 1617 1619 1620 1629 1632 1643 1644 1650 1662 1686 1695 1705 1711 1730 1740 1751 1768 1848 1900 196 4 486 551 73 408 425 515 676 492 493 1788 1358 2060 1353 1929 1437 42 760 1084 1087 1317 1318 1319 1336 1358 1359 1372 1373 1385 1386 1387 1436 147 148 149 1943 1944 2006 2007 2008 2009 2010 2020 2037 2059 2060 2065 2073 2074 2141 2155 696 718 719 727 733 734 738 761 801 806 826 828 840 848 875 911 913 923 942 1318 819 1317 1353 1943 1944 2016 2129 42 1622 104 1231 400 401 402 7 230 278 400 401 491 492 493 514 525 551 7 73 326 1094 1298 1310 1371 1382 1394 1402 1415 1416 147 148 149 1929 1943 1944 1952 1980 1981 2086 2087 2088 525 702 733 738 771 772 792 798
70 1724 1731 1788 1594 1660 1664 1666 1261 1485 1624 564 2185 2186 1594 1599 1632 1635 1761 148 149 45 1594 1606 1607 1609 1613 1619 1620 1621 1626 1627 1629 1632 1635 1636 1637 1638 1639 1640 1641 1643 1645 1652 1656 1665 1669 1688 1691 1697 1704 1713 1721 1781 1796 1860 2019 2062 1264 1465 42 1019 1021 1022 1029 1069 1226 1233 1238 1246 1594 1612 1619 1620 1632 1635 1636 1645 1646 1649 1654 1660 1661 1666 1668 1688 1692 1710 1717 1718 1730 1733 1735 1747 1751 1884 1019 1020 1030 1034 1068 1069 1206 1606 1612 1619 1627 1629 1630 1631 1632 1637 1642 1645 1646 1654 1670 1675 1695 1734 1264 1495 1499 1564 1565 707 1488 1368 1585 1586 1588 2029 1244 1594 1599 1605 1606 1607 1609 1612 1613 1614 1617 1620 1626 1627 1629 1630 1631 1632 1635 1636 1638 1639 1643 1645 1646 1649 1652 1653 1654 1656 1661 1665 1668 1673 1674 1675 1681 1697 1710 1717 1718 1720 1733 1734 1739 1742 1747 1748 1760 1761 1866 1879 1883 228 247 266 1731 1838 1839 1594 1605 1607 1609 1665 1696 1705 1732 1786 1787 1320 762 1353 1415 1416 1981 725 734 840 848 858 912 929 1594 1612 1616 1626 1627 1637 1640 1656 1658 1660 1664 1671 1672 1688 1697 1798 1801 1810 1823 1824 1837 1817 1820 1923 104 184 228 248 318 415 530 1366 1367 147 148 149 1929 733 738 787 400 1138 1139 1154 597 600 605 644 645 646 689 347 351 1298 147 148 149 733 738 1821 2064 2099 2100 2101 2104 248 1023 2102 2103 419 464 522 532 533 540 617 1040 184 228 247 248 266 402 445 347 351 359 555 643 1070 1244 1594 1605 1606 1607 1609 1613 1614 1616 1619 1620 1621 1626 1627 1628 1629 1630 1631 1632 1633 1634 1635 1636 1637
71 1735 1818 1817 286 3 397 4 429 7 73 976 175 286 3 338 397 4 429 508 682 7 73 976 983 999 0 3 4 682 7 983 175 286 3 338 397 4 429 508 682 7
72 1533 1534 1525 1526 1527 1528 1529 1530 1535 1591 1533 1534
73 1594 1594 1594 1619 1632 1690 1700 1365 836 1594 1629 1630 1653 1674 1684 1594 1622 1701 1751 1758 1474 1475 1817 1840 1193 1514 1818 1821 1836 1594 1622 1626 1627 1632 1638 1645 1658 1670 1680 1681 1594 1606 1622 1691 1594 1619 1621 1663 1691 1711 2163 2150
74 1594 1622 1731 1622 1594 1660 1744 1781 1873 1679 1005 1731 398 566 1594 1594 1617 1669 1679 1779 1858
75 1691 1856 1602 1692 1749 1816 1665 1717 1721 1751 1853 1659 1730 1735
76 1697 1761 1833 1594 1613 1627 1630 1632 1638 1639 1643 1645 1646 1653 1670 1673 1683 1685 1688 1694 1696 1705 1708 1717 1720 1726 1727 1728
77 1594 1606 1621 1627 1635 1637 1645 1673 1688 1690 1701
78 1594 1908 1607 1781 1788 1729
