# Supplementary material for: Intent-aware knowledge graph-based model for electrical power material recommendation
Source: PeerJ Comput Sci. 2025 Jul 31;11:e3023. doi: 10.7717/peerj-cs.3023 (PMC12453814; doi:10.7717/peerj-cs.3023)
Supplement: Supplemental Information 3 [file peerj-cs-11-3023-s003.txt]

 ×ª»»bilstmÎ¬¶ÈµÄÏßÐÔ²ã->Linear layer for dimension transformation of BiLSTM
